# Supplementary material for: Illegal harvesting and livestock grazing threaten the endangered orchid Dactylorhiza hatagirea (D. Don) Soó in Nepalese Himalaya
Source: Ecol Evol. 2021 May 1;11(11):6672–87. doi: 10.1002/ece3.7520 (PMC8207444; doi:10.1002/ece3.7520)
Supplement: Supplementary file 3 — Data S1 [file ECE3-11-6672-s001.csv]

site	csite	population	cpopulation	Transect	Plot	subplot	Sd	Jv	Adv	Adr	tot_indvs	eleva_masl	elevation	Slope	Asp_deg	Asp_direc	lat	long	RRI	hb_cov	gr_cov	br_soil_cov	lic_cov_soil	litt_cov	solid_rock_cov	scree_cov	bare_gr_cov	Total	Animal04	Tramp_04	Graz_04	Harv_04
1	ANCA	1	Dhauli	1	1	1	0	0	0	0	0	3670	3,670.00	30	210	S	2957.095	8056.754	0.966556582	60	1	2	0.5	1	0	0.5	35	100	4	3	3	4
1	ANCA	1	Dhauli	1	1	2	0	0	0	0	0	3670	3,670.00	30	210	S	2958.095	8056.754	0.966556582	60	0.5	1	0.5	2	0	0	36	100	4	3	3	4
1	ANCA	1	Dhauli	1	1	3	0	0	2	0	2	3670	3,670.00	30	210	S	2959.095	8056.754	0.966556582	90	2	3	0	2	0	0	3	100	0	1	1	0
1	ANCA	1	Dhauli	1	1	4	0	0	0	1	1	3670	3,670.00	30	210	S	2960.095	8056.754	0.966556582	80	1	2	0	2	0	0	15	100	0	1	1	0
1	ANCA	1	Dhauli	1	2	1	0	0	0	0	0	3680	3,680.00	30	220	S	2957.101	8056.745	0.941599109	85	3	2.5	0.5	1	0	0	8	100	4	4	3	4
1	ANCA	1	Dhauli	1	2	2	0	0	1	1	2	3680	3,680.00	30	220	S	2957.101	8056.745	0.941599109	85	1	2	0.5	1	0	0	10.5	100	0	1	1	0
1	ANCA	1	Dhauli	1	2	3	0	0	0	0	0	3680	3,680.00	30	220	S	2957.101	8056.745	0.941599109	50	4	4	0	1	0	2	39	100	4	4	4	4
1	ANCA	1	Dhauli	1	2	4	0	0	0	0	0	3680	3,680.00	30	220	S	2957.101	8056.745	0.941599109	55	3	4	0	1	0	0	37	100	3	3	3	3
1	ANCA	1	Dhauli	1	3	1	0	0	1	0	1	3690	3,690.00	25	230	SW	2957.108	8056.738	0.920902143	80	0.5	2	0	3	0	0	14.5	100	0	1	1	0
1	ANCA	1	Dhauli	1	3	2	0	0	0	1	1	3690	3,690.00	25	230	SW	2957.108	8056.738	0.920902143	60	0.5	3	0.5	2	0	2	32	100	0	1	1	2
1	ANCA	1	Dhauli	1	3	3	0	0	0	0	0	3690	3,690.00	25	230	SW	2957.108	8056.738	0.920902143	65	2	5	0.5	3	7	0	17.5	100	3	3	3	3
1	ANCA	1	Dhauli	1	3	4	0	0	0	0	0	3690	3,690.00	25	230	SW	2957.108	8056.738	0.920902143	90	1	0.5	0	2	0	0	6.5	100	4	4	4	4
1	ANCA	1	Dhauli	1	4	1	0	0	1	0	1	3696	3,696.00	11	222	SW	2957.168	8056.739	0.921333938	90	0	2	0	2	0	0	6	100	1	1	1	4
1	ANCA	1	Dhauli	1	4	2	0	0	0	0	0	3696	3,696.00	11	222	SW	2957.168	8056.739	0.921333938	50	2	3	0	3	5	0	37	100	3	3	3	3
1	ANCA	1	Dhauli	1	4	3	0	0	0	0	0	3696	3,696.00	11	222	SW	2957.168	8056.739	0.921333938	65	2	3	0	4	10	0	16	100	4	4	4	4
1	ANCA	1	Dhauli	1	4	4	0	0	0	0	0	3696	3,696.00	11	222	SW	2957.168	8056.739	0.921333938	65	2	3	0	4	10	0	16	100	3	3	3	3
1	ANCA	1	Dhauli	1	5	1	0	0	0	0	0	3730	3,730.00	19	248	SW	2957.177	8056.754	0.880142834	80	1	3	0	5	0	0	11	100	4	4	4	4
1	ANCA	1	Dhauli	1	5	2	0	0	1	0	1	3730	3,730.00	19	248	SW	2957.177	8056.754	0.880142834	85	3	5	0	3	2	0	2	100	1	1	2	0
1	ANCA	1	Dhauli	1	5	3	0	0	0	0	0	3730	3,730.00	19	248	SW	2957.177	8056.754	0.880142834	80	2	10	0	3	3	0	2	100	4	4	4	4
1	ANCA	1	Dhauli	1	5	4	0	0	0	0	0	3730	3,730.00	19	248	SW	2957.177	8056.754	0.880142834	60	5	2	0	2	25	0	6	100	4	4	4	4
1	ANCA	1	Dhauli	1	6	1	0	0	0	0	0	3750	3,750.00	26	216	SW	2957.182	8056.77	0.955826988	90	3	3	0	1	0	0	3	100	4	4	4	4
1	ANCA	1	Dhauli	1	6	2	0	0	0	1	1	3750	3,750.00	26	216	SW	2957.182	8056.77	0.955826988	80	5	1	0	3	0	0	11	100	0	0	0	0
1	ANCA	1	Dhauli	1	6	3	0	0	1	0	1	3750	3,750.00	26	216	SW	2957.182	8056.77	0.955826988	85	5	3	0	3	0	0	4	100	0	0	0	0
1	ANCA	1	Dhauli	1	6	4	0	0	0	0	0	3750	3,750.00	26	216	SW	2957.182	8056.77	0.955826988	20	10	2	0	1	60	0	7	100	3	3	3	3
1	ANCA	1	Dhauli	2	7	1	0	1	0	0	1	3650	3,650.00	12	146	SE	2956.982	8056.676	0.933677103	90	2	3	0	3	0	0	2	100	1	1	1	1
1	ANCA	1	Dhauli	2	7	2	0	1	0	0	1	3650	3,650.00	12	146	SE	2956.982	8056.676	0.933677103	70	3	1	0	5	5	0	16	100	0	1	0	0
1	ANCA	1	Dhauli	2	7	3	0	0	0	0	0	3650	3,650.00	12	146	SE	2956.982	8056.676	0.933677103	65	1	1	0	7	0	0	26	100	4	4	4	4
1	ANCA	1	Dhauli	2	7	4	0	0	0	0	0	3650	3,650.00	12	146	SE	2956.982	8056.676	0.933677103	90	1	3	0	2	2	0	2	100	3	3	3	3
1	ANCA	1	Dhauli	2	8	1	0	0	0	0	0	3650	3,650.00	13	114	SE	2956.99	8056.673	0.89004926	70	1	3	0	5	2	0	19	100	2	2	3	3
1	ANCA	1	Dhauli	2	8	2	0	0	0	0	0	3650	3,650.00	13	114	SE	2956.99	8056.673	0.89004926	90	2	2	0	4	0	0	2	100	4	4	3	4
1	ANCA	1	Dhauli	2	8	3	0	0	0	0	0	3650	3,650.00	13	114	SE	2956.99	8056.673	0.89004926	60	2	1	0	3	0	0	34	100	4	4	4	4
1	ANCA	1	Dhauli	2	8	4	0	1	0	0	1	3650	3,650.00	13	114	SE	2956.99	8056.673	0.89004926	85	4	3	0	3	0	0	5	100	0	0	0	0
1	ANCA	1	Dhauli	2	9	1	0	1	0	0	1	3660	3,660.00	15	112	SE	2956.928	8056.669	0.885455829	90	1	2	0	5	0	0	2	100	0	2	0	4
1	ANCA	1	Dhauli	2	9	2	0	0	0	1	1	3660	3,660.00	15	112	SE	2956.928	8056.669	0.885455829	90	1	2	0	5	0	0	2	100	0	1	1	4
1	ANCA	1	Dhauli	2	9	3	0	0	0	0	0	3660	3,660.00	15	112	SE	2956.928	8056.669	0.885455829	80	1	3	0	2	2	0	12	100	4	4	4	4
1	ANCA	1	Dhauli	2	9	4	0	0	1	0	1	3660	3,660.00	15	112	SE	2956.928	8056.669	0.885455829	80	1	1	0	3	0	0	15	100	0	1	2	2
1	ANCA	1	Dhauli	2	10	1	0	0	1	0	1	3650	3,650.00	14	166	SE	2956.977	8056.665	0.957994621	90	2	1	0	4	0	0	3	100	0	1	1	2
1	ANCA	1	Dhauli	2	10	2	0	1	0	0	1	3650	3,650.00	14	166	SE	2956.977	8056.665	0.957994621	90	2	1	0	2	0	0	5	100	0	1	2	2
1	ANCA	1	Dhauli	2	10	3	0	0	1	0	1	3650	3,650.00	14	166	SE	2956.977	8056.665	0.957994621	90	2	3	0	3	0	0	2	100	0	0	0	2
1	ANCA	1	Dhauli	2	10	4	0	0	0	1	1	3650	3,650.00	14	166	SE	2956.977	8056.665	0.957994621	90	1	4	0	2	0	0	3	100	0	1	1	1
1	ANCA	1	Dhauli	2	11	1	0	2	0	1	3	3650	3,650.00	19	102	SE	2956.973	8056.651	0.853167165	80	2	3	0	2	0	0	13	100	0	0	0	0
1	ANCA	1	Dhauli	2	11	2	0	0	0	0	0	3650	3,650.00	19	102	SE	2956.973	8056.651	0.853167165	90	2	3	0	3	0	0	2	100	3	3	3	3
1	ANCA	1	Dhauli	2	11	3	0	0	0	0	0	3650	3,650.00	19	102	SE	2956.973	8056.651	0.853167165	85	2		0	5	0	0	8	100	3	3	3	3
1	ANCA	1	Dhauli	2	11	4	0	0	0	0	0	3650	3,650.00	19	102	SE	2956.973	8056.651	0.853167165	90	1	3	0	4	0	0	2	100	3	3	3	3
1	ANCA	1	Dhauli	2	12	1	0	0	0	0	0	3650	3,650.00	35	104	SE	2956.964	8056.649	0.779121693	60	5	5	0	2	2	0	26	100	3	3	3	3
1	ANCA	1	Dhauli	2	12	2	0	0	0	0	0	3650	3,650.00	35	104	SE	2956.964	8056.649	0.779121693	70	5	5	0	2	0	0	18	100	3	3	3	3
1	ANCA	1	Dhauli	2	12	3	0	1	0	0	1	3650	3,650.00	35	104	SE	2956.964	8056.649	0.779121693	85	5	3	0	4	0	0	3	100	1	0	0	1
1	ANCA	1	Dhauli	2	12	4	0	0	0	0	0	3650	3,650.00	35	104	SE	2956.964	8056.649	0.779121693	90	2	2	0	3	0	0	3	100	3	3	4	4
1	ANCA	1	Dhauli	3	13	1	0	1	0	0	1	3580	3,580.00	20	210	SW	2956.869	8056.653	0.962143425	75	3	4	0	3	0	0	15	100	0	2	1	4
1	ANCA	1	Dhauli	3	13	2	0	0	0	0	0	3580	3,580.00	20	210	SW	2956.869	8056.653	0.962143425	50	3	2	0	2	7	1	35	100	4	4	3	3
1	ANCA	1	Dhauli	3	13	3	1	0	0	0	1	3580	3,580.00	20	210	SW	2956.869	8056.653	0.962143425	60	3	2	0	1	0	0	34	100	0	1	0	3
1	ANCA	1	Dhauli	3	13	4	0	1	0	0	1	3580	3,580.00	20	210	SW	2956.869	8056.653	0.962143425	85	2	2	0	3	0	0	8	100	1	0	0	4
1	ANCA	1	Dhauli	3	14	1	0	0	0	0	0	3590	3,590.00	17	170	SE	2956.877	8056.651	0.972413765	90	3	3	0	2	0	0	2	100	3	4	2	2
1	ANCA	1	Dhauli	3	14	2	0	1	0	1	2	3590	3,590.00	17	170	SE	2956.877	8056.651	0.972413765	90	3	2	0	2	0	0	3	100	0	1	2	1
1	ANCA	1	Dhauli	3	14	3	0	0	1	0	1	3590	3,590.00	17	170	SE	2956.877	8056.651	0.972413765	90	2	1	0.5	2	0	0	4.5	100	0	1	1	2
1	ANCA	1	Dhauli	3	14	4	0	0	0	0	0	3590	3,590.00	17	170	SE	2956.877	8056.651	0.972413765	85	3	3	0	2	0	0	7	100	4	4	4	4
1	ANCA	1	Dhauli	3	15	1	0	1	1	0	2	3590	3,590.00	20	160	SE	2956.884	8056.655	0.974715941	90	2	1	0	3	0	0	4	100	0	1	1	1
1	ANCA	1	Dhauli	3	15	2	0	0	0	1	1	3590	3,590.00	20	160	SE	2956.884	8056.655	0.974715941	90	2	1	0	0	0	0	7	100	0	1	1	0
1	ANCA	1	Dhauli	3	15	3	0	0	0	0	0	3590	3,590.00	20	160	SE	2956.884	8056.655	0.974715941	85	4	3	0	2	0	0	6	100	4	4	3	3
1	ANCA	1	Dhauli	3	15	4	0	0	0	0	0	3590	3,590.00	20	160	SE	2956.884	8056.655	0.974715941	30	2	1	0	2	60	0	5	100	3	3	4	4
1	ANCA	1	Dhauli	3	16	1	0	2	0	0	2	3600	3,600.00	15	165	SE	2956.89	8056.652	0.961824544	5	5	2	0	5	0	0	83	100	0	1	1	0
1	ANCA	1	Dhauli	3	16	2	0	0	0	0	0	3600	3,600.00	15	165	SE	2956.89	8056.652	0.961824544	70	3	5	0.5	5	1	0	15.5	100	3	3	3	3
1	ANCA	1	Dhauli	3	16	3	0	0	1	0	1	3600	3,600.00	15	165	SE	2956.89	8056.652	0.961824544	65	3	0	0	2	10	0	20	100	0	1	1	0
1	ANCA	1	Dhauli	3	16	4	1	0	0	1	2	3600	3,600.00	15	165	SE	2956.89	8056.652	0.961824544	65	3	0	0	2	10	0	20	100	0	1	0	0
1	ANCA	1	Dhauli	3	17	1	0	1	0	0	1	3610	3,610.00	25	150	SE	2956.893	8056.667	0.968041867	70	3	5	0	5	0	0	17	100	0	1	1	0
1	ANCA	1	Dhauli	3	17	2	0	0	0	0	0	3610	3,610.00	25	150	SE	2956.893	8056.667	0.968041867	65	1	2	0	5	20	0	7	100	2	2	2	2
1	ANCA	1	Dhauli	3	17	3	0	0	0	0	0	3610	3,610.00	25	150	SE	2956.893	8056.667	0.968041867	65	1	1	0	5	20	0	8	100	3	3	3	3
1	ANCA	1	Dhauli	3	17	4	0	0	0	0	0	3610	3,610.00	25	150	SE	2956.893	8056.667	0.968041867	90	3	3	0.5	3	0	0	0.5	100	4	4	4	3
1	ANCA	1	Dhauli	3	18	1	0	0	0	0	0	3610	3,610.00	20	160	SE	2956.897	8056.656	0.974715929	90	3	1	0	4	0	0	2	100	3	4	4	3
1	ANCA	1	Dhauli	3	18	2	0	0	0	0	0	3610	3,610.00	20	160	SE	2956.897	8056.656	0.974715929	90	1	3	0	2	0	0	4	100	4	3	4	3
1	ANCA	1	Dhauli	3	18	3	0	0	2	0	2	3610	3,610.00	20	160	SE	2956.897	8056.656	0.974715929	90	3	2	0.5	1	0	0	3.5	100	0	1	1	0
1	ANCA	1	Dhauli	3	18	4	0	0	0	1	1	3610	3,610.00	20	160	SE	2956.897	8056.656	0.974715929	90	2	1	0.5	2	0	0	4.5	100	0	1	1	1
1	ANCA	1	Dhauli	4	19	1	0	1	0	0	1	3460	3,460.00	20	140	SE	2956.341	8055.821	0.945080637	85	2	2	0.5	1	5	2	2.5	100	0	1	1	0
1	ANCA	1	Dhauli	4	19	2	0	0	0	0	0	3460	3,460.00	20	140	SE	2956.341	8055.821	0.945080637	70	4	4	0	2	7	0	13	100	4	4	4	4
1	ANCA	1	Dhauli	4	19	3	0	1	0	0	1	3460	3,460.00	20	140	SE	2956.341	8055.821	0.945080637	40	3	3	0.5	1	45	1	6.5	100	0	1	1	0
1	ANCA	1	Dhauli	4	19	4	0	0	0	1	1	3460	3,460.00	20	140	SE	2956.341	8055.821	0.945080637	60	2	3	0.5	3	15	1	15.5	100	0	1	1	0
1	ANCA	1	Dhauli	4	20	1	1	0	0	0	1	3472	3,472.00	5	180	S	2956.32	8055.746	0.906798258	85	1	1	0	1	7	5	0	100	0	1	1	0
1	ANCA	1	Dhauli	4	20	2	0	1	0	0	1	3472	3,472.00	5	180	S	2956.32	8055.746	0.906798258	90	1	1	1	1	2	0	4	100	0	2	1	0
1	ANCA	1	Dhauli	4	20	3	0	0	0	0	0	3472	3,472.00	5	180	S	2956.32	8055.746	0.906798258	80	2	1	1	1	10	0	5	100	4	4	4	4
1	ANCA	1	Dhauli	4	20	4	2	0	0	0	2	3472	3,472.00	5	180	S	2956.32	8055.746	0.906798258	90	1	1	0.5	3	3	0	1.5	100	0	1	1	0
1	ANCA	1	Dhauli	4	21	1	0	0	0	0	0	3460	3,460.00	8	110	SE	2956.338	8055.762	0.881924117	95	1	1	0	1	0	0	2	100	3	3	4	4
1	ANCA	1	Dhauli	4	21	2	0	0	0	0	0	3460	3,460.00	8	110	SE	2956.338	8055.762	0.881924117	85	1	2	0.5	3	0	0	8.5	100	3	3	3	3
1	ANCA	1	Dhauli	4	21	3	0	0	0	0	0	3460	3,460.00	8	110	SE	2956.338	8055.762	0.881924117	85	1	1	0	3	0	0	10	100	4	3	4	4
1	ANCA	1	Dhauli	4	21	4	0	0	1	0	1	3460	3,460.00	8	110	SE	2956.338	8055.762	0.881924117	80	1	1	0	5	1	1	11	100	0	1	2	2
1	ANCA	1	Dhauli	4	22	1	0	1	0	0	1	3470	3,470.00	2	90	E	2956.315	8055.751	0.866077919	50	15	3	0	2	3	0	27	100	0	1	1	0
1	ANCA	1	Dhauli	4	22	2	0	0	0	0	0	3470	3,470.00	2	90	E	2956.315	8055.751	0.866077919	80	7	2	0	5	5	0	1	100	2	2	3	3
1	ANCA	1	Dhauli	4	22	3	0	0	0	0	0	3470	3,470.00	2	90	E	2956.315	8055.751	0.866077919	50	4	3	0	2	15	0	26	100	2	2	2	2
1	ANCA	1	Dhauli	4	22	4	0	0	0	0	0	3470	3,470.00	2	90	E	2956.315	8055.751	0.866077919	20	30	1	1	10	20	0	18	100	4	3	4	3
1	ANCA	1	Dhauli	4	23	1	0	0	0	0	0	3470	3,470.00	4	120	S	2956.309	8055.769	0.881898844	80	0	2	0	5	8		5	100	4	3	4	3
1	ANCA	1	Dhauli	4	23	2	0	0	0	0	0	3470	3,470.00	4	120	S	2956.309	8055.769	0.881898844	50	2	1	0	3	8		36	100	3	3	3	3
1	ANCA	1	Dhauli	4	23	3	0	0	0	0	0	3470	3,470.00	4	120	S	2956.309	8055.769	0.881898844	75	5	7	0	3	4	0	6	100	2	2	2	2
1	ANCA	1	Dhauli	4	23	4	0	1	0	0	1	3470	3,470.00	4	120	S	2956.309	8055.769	0.881898844	75	5	7	0	3	4	0	6	100	0	2	1	0
1	ANCA	1	Dhauli	4	24	1	0	0	3	0	3	3480	3,480.00	8	150	SE	2956.307	8055.76	0.918314486	80	0	1	0	5	0	0	14	100	0	1	1	0
1	ANCA	1	Dhauli	4	24	2	0	0	0	0	0	3480	3,480.00	8	150	SE	2956.307	8055.76	0.918314486	80	1	1	0	5	2	0	11	100	2	2	2	2
1	ANCA	1	Dhauli	4	24	3	0	0	0	1	1	3480	3,480.00	8	150	SE	2956.307	8055.76	0.918314486	85	1	1	0	5		0	8	100	0	1	1	0
1	ANCA	1	Dhauli	4	24	4	0	0	0	0	0	3480	3,480.00	8	150	SE	2956.307	8055.76	0.918314486	85	1	0.5	0	5	0	0	8.5	100	3	3	3	3
1	ANCA	2	Nwagi_Grass	5	25	1	0	0	0	0	0	3760	3,760.00	6	225	SW	2958.116	8056.123	0.898489278	93	2	3	0	1	0	0	1	100	3	3	2	2
1	ANCA	2	Nwagi_Grass	5	25	2	0	1	0	0	1	3760	3,760.00	6	225	SW	2958.116	8056.123	0.898489278	92.5	2	2	0	1.5	2	0	0	100	0	0	0	0
1	ANCA	2	Nwagi_Grass	5	25	3	0	1	0	0	1	3760	3,760.00	6	225	SW	2958.116	8056.123	0.898489278	76	7	6	0	3	4	0	4	100	0	0	0	0
1	ANCA	2	Nwagi_Grass	5	25	4	0	0	0	0	0	3760	3,760.00	6	225	SW	2958.116	8056.123	0.898489278	91	3	1	0	1	2	0	2	100	2	2	2	3
1	ANCA	2	Nwagi_Grass	5	26	1	0	1	0	0	1	3760	3,760.00	12	237	SW	2958.112	8056.113	0.903946196	90	4	1	0	2	1	0	2	100	0	1	1	0
1	ANCA	2	Nwagi_Grass	5	26	2	0	1	0	0	1	3760	3,760.00	12	237	SW	2958.112	8056.113	0.903946196	83	6	5	0	2	2	0	2	100	0	0	0	0
1	ANCA	2	Nwagi_Grass	5	26	3	0	0	1	0	1	3760	3,760.00	12	237	SW	2958.112	8056.113	0.903946196	83	5	6	0	3	1	0	2	100	0	0	0	2
1	ANCA	2	Nwagi_Grass	5	26	4	0	1	1	0	2	3760	3,760.00	12	237	SW	2958.112	8056.113	0.903946196	90	4	1	0	2	1	0	2	100	0	0	0	0
1	ANCA	2	Nwagi_Grass	5	27	1	0	0	0	0	0	3761	3,761.00	13	228	SW	2958.106	8056.107	0.919297303	81	8	2	0	1	2	0	6	100	3	4	3	3
1	ANCA	2	Nwagi_Grass	5	27	2	0	4	0	0	4	3761	3,761.00	13	228	SW	2958.106	8056.107	0.919297303	92	2	1	0	1	2	0	2	100	0	0	0	0
1	ANCA	2	Nwagi_Grass	5	27	3	1	1	0	0	2	3761	3,761.00	13	228	SW	2958.106	8056.107	0.919297303	87	1	1.5	0	1.5	7	0	2	100	0	0	1	0
1	ANCA	2	Nwagi_Grass	5	27	4	0	3	0	0	3	3761	3,761.00	13	228	SW	2958.106	8056.107	0.919297303	72	3	6	0	1	15	0	3	100	1	0	0	0
1	ANCA	2	Nwagi_Grass	5	28	1	1	0	0	0	1	3760	3,760.00	11	227	SW	2958.105	8056.135	0.915399421	92	2	1	0	1	3	0	1	100	1	1	1	1
1	ANCA	2	Nwagi_Grass	5	28	2	0	1	0	0	1	3760	3,760.00	11	227	SW	2958.105	8056.135	0.915399421	96	1	1	0	1	0	0	1	100	1	1	1	1
1	ANCA	2	Nwagi_Grass	5	28	3	0	0	0	0	0	3760	3,760.00	11	227	SW	2958.105	8056.135	0.915399421	88	2	3	0	3	3	0	1	100	2	3	2	3
1	ANCA	2	Nwagi_Grass	5	28	4	0	0	0	1	1	3760	3,760.00	11	227	SW	2958.105	8056.135	0.915399421	93	3	1	0	2	0	0	1	100	0	0	0	0
1	ANCA	2	Nwagi_Grass	5	29	1	0	1	0	0	1	3765	3,765.00	10	215	SW	2958.093	8056.152	0.924205141	80	8	5	0	2	3	0	2	100	1	1	1	1
1	ANCA	2	Nwagi_Grass	5	29	2	0	1	0	1	2	3765	3,765.00	10	215	SW	2958.093	8056.152	0.924205141	76	5	2	0	1	1	0	15	100	0	0	0	0
1	ANCA	2	Nwagi_Grass	5	29	3	0	0	0	0	0	3765	3,765.00	10	215	SW	2958.093	8056.152	0.924205141	80	10	3	0	2	0	0	5	100	3	4	4	4
1	ANCA	2	Nwagi_Grass	5	29	4	1	2	0	0	3	3765	3,765.00	10	215	SW	2958.093	8056.152	0.924205141	20	15	1	0	1	59	0	4	100	0	0	0	0
1	ANCA	2	Nwagi_Grass	5	30	1	0	0	0	0	0	3750	3,750.00	22	132	SW	2958.069	8056.226	0.928438317	72	10	5	0	2	3	0	8	100	2	3	2	4
1	ANCA	2	Nwagi_Grass	5	30	2	1	0	0	0	1	3750	3,750.00	22	132	SW	2958.069	8056.226	0.928438317	72	10	5	0	3	0	0	10	100	0	0	0	1
1	ANCA	2	Nwagi_Grass	5	30	3	0	0	0	1	1	3750	3,750.00	22	132	SW	2958.069	8056.226	0.928438317	87	5	2	0	1	0	0	5	100	0	1	1	1
1	ANCA	2	Nwagi_Grass	5	30	4	0	0	0	0	0	3750	3,750.00	22	132	SW	2958.069	8056.226	0.928438317	67	5	5	0	3	5	0	15	100	0	1	0	0
1	ANCA	2	Nwagi_Grass	6	31	1	0	0	2	0	2	3780	3,780.00	14	203	SW	2958.159	8056.511	0.951815551	72	10	5	1	5	2	0	5	100	0	1	1	0
1	ANCA	2	Nwagi_Grass	6	31	2	0	0	0	0	0	3780	3,780.00	14	203	SW	2958.159	8056.511	0.951815551	51	5	7	2	3	30	0	2	100	4	4	3	3
1	ANCA	2	Nwagi_Grass	6	31	3	0	0	0	0	0	3780	3,780.00	14	203	SW	2958.159	8056.511	0.951815551	15	5	2	1	1	76	0	0	100	2	3	3	2
1	ANCA	2	Nwagi_Grass	6	31	4	0	0	0	0	0	3780	3,780.00	14	203	SW	2958.159	8056.511	0.951815551	84	5	3	0	5	0	0	3	100	3	4	3	4
1	ANCA	2	Nwagi_Grass	6	32	1	0	1	0	0	1	3780	3,780.00	26	208	SW	2958.173	8056.526	0.971974027	15	5	5	2	3	64	1	5	100	0	0	0	0
1	ANCA	2	Nwagi_Grass	6	32	2	0	0	0	0	0	3780	3,780.00	26	208	SW	2958.173	8056.526	0.971974027	62	15	5	1	5	10	0	2	100	2	2	3	3
1	ANCA	2	Nwagi_Grass	6	32	3	0	0	0	0	0	3780	3,780.00	26	208	SW	2958.173	8056.526	0.971974027	66	10	5	1	2	5	1	10	100	3	3	3	3
1	ANCA	2	Nwagi_Grass	6	32	4	0	0	0	0	0	3780	3,780.00	26	208	SW	2958.173	8056.526	0.971974027	30	5	8	1	3	20	2	31	100	4	3	4	2
1	ANCA	2	Nwagi_Grass	6	33	1	0	0	1	0	1	3780	3,780.00	23	204	SW	2958.166	8056.533	0.975743545	88	5	3	0	3	0	0	1	100	1	1	1	0
1	ANCA	2	Nwagi_Grass	6	33	2	0	0	0	0	0	3780	3,780.00	23	204	SW	2958.166	8056.533	0.975743545	86	5	2	0	5	0	0	2	100	2	3	2	3
1	ANCA	2	Nwagi_Grass	6	33	3	0	0	0	0	0	3780	3,780.00	23	204	SW	2958.166	8056.533	0.975743545	87	5	2	0	3	0	0	3	100	3	4	3	4
1	ANCA	2	Nwagi_Grass	6	33	4	0	0	0	0	0	3780	3,780.00	23	204	SW	2958.166	8056.533	0.975743545	83	3	4	1	3	5	0	1	100	3	4	3	3
1	ANCA	2	Nwagi_Grass	6	34	1	0	1	0	0	1	3770	3,770.00	12	187	SW	2958.157	8056.527	0.950461808	83	10	2	0	3	0	0	2	100	1	0	1	0
1	ANCA	2	Nwagi_Grass	6	34	2	0	0	0	0	0	3770	3,770.00	12	187	SW	2958.157	8056.527	0.950461808	82	6	5	1	3	0	0	3	100	3	4	4	4
1	ANCA	2	Nwagi_Grass	6	34	3	0	0	0	0	0	3770	3,770.00	12	187	SW	2958.157	8056.527	0.950461808	78	5	5	1	3	5	0	3	100	4	4	4	4
1	ANCA	2	Nwagi_Grass	6	34	4	0	0	0	0	0	3770	3,770.00	12	187	SW	2958.157	8056.527	0.950461808	86	5	3	0	5	0	0	1	100	3	3	2	3
1	ANCA	2	Nwagi_Grass	6	35	1	0	1	0	0	1	3780	3,780.00	11	186	SW	2958.153	8056.537	0.945185473	87	5	2	0	3	0	0	3	100	0	1	0	0
1	ANCA	2	Nwagi_Grass	6	35	2	0	0	0	0	0	3780	3,780.00	11	186	SW	2958.153	8056.537	0.945185473	82	3	2	0	5	5	0	3	100	2	2	1	2
1	ANCA	2	Nwagi_Grass	6	35	3	0	0	0	0	0	3780	3,780.00	11	186	SW	2958.153	8056.537	0.945185473	44	5	7	2	5	25	11	1	100	2	2	2	2
1	ANCA	2	Nwagi_Grass	6	35	4	0	1	0	0	1	3780	3,780.00	11	186	SW	2958.153	8056.537	0.945185473	84	3	2	1	5	0	0	5	100	0	0	0	3
1	ANCA	2	Nwagi_Grass	6	36	1	0	1	0	0	1	3780	3,780.00	23	194	SW	2958.153	8056.548	0.986819443	60	5	8	2	2	20	0	3	100	0	1	1	0
1	ANCA	2	Nwagi_Grass	6	36	2	0	0	0	0	0	3780	3,780.00	23	194	SW	2958.153	8056.548	0.986819443	74	8	7	2	5	2	0	2	100	3	3	4	4
1	ANCA	2	Nwagi_Grass	6	36	3	0	0	0	0	0	3780	3,780.00	23	194	SW	2958.153	8056.548	0.986819443	74	10	8	1	5	0	0	2	100	4	4	4	4
1	ANCA	2	Nwagi_Grass	6	36	4	0	0	0	0	0	3780	3,780.00	23	194	SW	2958.153	8056.548	0.986819443	30	5	10	2	4	47	0	2	100	4	4	4	4
1	ANCA	2	Nwagi_Grass	7	37	1	0	0	0	1	1	3810	3,810.00	28	254	SW	2958.225	8056.493	0.829548138	77	10	5	1	15	0	0	2	110	0	0	1	1
1	ANCA	2	Nwagi_Grass	7	37	2	0	0	0	0	0	3810	3,810.00	28	254	SW	2958.225	8056.493	0.829548138	65	10	15	1	8	0	0	1	100	4	4	4	4
1	ANCA	2	Nwagi_Grass	7	37	3	0	1	0	0	1	3810	3,810.00	28	254	SW	2958.225	8056.493	0.829548138	77	8	5	1	7	0	0	2	100	1	1	0	0
1	ANCA	2	Nwagi_Grass	7	37	4	0	0	0	0	0	3810	3,810.00	28	254	SW	2958.225	8056.493	0.829548138	25	50	10	2	7	5	0	1	100	2	3	3	3
1	ANCA	2	Nwagi_Grass	7	38	1	0	0	0	1	1	3810	3,810.00	36	204	SW	2958.223	8056.506	0.969078236	59	8	3	1	3	25	0	1	100	1	1	0	0
1	ANCA	2	Nwagi_Grass	7	38	2	0	1	0	0	1	3810	3,810.00	36	204	SW	2958.223	8056.506	0.969078236	84	7	3	0	2	0	1	3	100	1	1	1	1
1	ANCA	2	Nwagi_Grass	7	38	3	0	0	1	0	1	3810	3,810.00	36	204	SW	2958.223	8056.506	0.969078236	82	5	5	0	5	0	0	3	100	1	1	0	0
1	ANCA	2	Nwagi_Grass	7	38	4	0	0	0	0	0	3810	3,810.00	37	204	SW	2958.223	8056.506	0.966486564	86	5	2	0	2	0	0	5	100	2	3	3	4
1	ANCA	2	Nwagi_Grass	7	39	1	0	0	2	0	2	3810	3,810.00	37	168	SE	2958.219	8056.523	0.985906277	84	7	3	0	5	0	0	1	100	0	1	0	0
1	ANCA	2	Nwagi_Grass	7	39	2	0	1	0	0	1	3810	3,810.00	37	168	SE	2958.219	8056.523	0.985906277	71	7	3	1	5	7	1	5	100	0	1	0	0
1	ANCA	2	Nwagi_Grass	7	39	3	0	0	0	0	0	3810	3,810.00	37	168	SE	2958.219	8056.523	0.985906277	83	5	4	0	5	0	0	3	100	4	4	4	4
1	ANCA	2	Nwagi_Grass	7	39	4	0	0	0	1	1	3810	3,810.00	37	168	SE	2958.219	8056.523	0.985906277	77	5	5	0	5	3	0	5	100	0	0	1	1
1	ANCA	2	Nwagi_Grass	7	40	1	0	1	1	0	2	3820	3,820.00	32	218	SW	2958.21	8056.538	0.943258307	60	5	10	2	5	15	0	3	100	0	0	1	1
1	ANCA	2	Nwagi_Grass	7	40	2	0	0	1	0	1	3820	3,820.00	32	218	SW	2958.21	8056.538	0.943258307	30	5	10	1	3	45	1	5	100	0	1	0	0
1	ANCA	2	Nwagi_Grass	7	40	3	0	0	0	0	0	3820	3,820.00	32	218	SW	2958.21	8056.538	0.943258307	20	3	10	3	3	58	0	3	100	3	4	4	4
1	ANCA	2	Nwagi_Grass	7	40	4	0	0	0	0	0	3820	3,820.00	32	218	SW	2958.21	8056.538	0.943258307	66	5	15	3	3	3	0	5	100	4	4	4	4
1	ANCA	2	Nwagi_Grass	7	41	1	0	0	0	2	2	3810	3,810.00	36	206	SW	2958.205	8056.553	0.964747261	20	29	15	5	3	25	0	3	100	1	1	0	0
1	ANCA	2	Nwagi_Grass	7	41	2	0	0	1	0	1	3810	3,810.00	36	206	SW	2958.21	8056.553	0.964747261	20	31	5	5	7	30	0	2	100	1	1	1	0
1	ANCA	2	Nwagi_Grass	7	41	3	0	0	0	0	0	3810	3,810.00	36	206	SW	2958.21	8056.553	0.964747261	10	15	10	5	2	57	0	1	100	4	4	4	3
1	ANCA	2	Nwagi_Grass	7	41	4	0	1	1	0	2	3810	3,810.00	36	206	SW	2958.21	8056.553	0.964747261	20	15	10	3	5	44	0	3	100	0	0	0	0
1	ANCA	2	Nwagi_Grass	7	42	1	0	0	1	0	1	3810	3,810.00	34	220	SW	2958.197	8056.568	0.93217604	7	15	15	3	5	54	0	1	100	0	1	0	0
1	ANCA	2	Nwagi_Grass	7	42	2	0	0	0	0	0	3810	3,810.00	34	220	SW	2958.197	8056.568	0.93217604	15	27	10	6	5	35	0	2	100	2	3	2	2
1	ANCA	2	Nwagi_Grass	7	42	3	1	1	0	0	2	3810	3,810.00	34	220	SW	2958.197	8056.568	0.93217604	51	20	7	1	5	15	0	1	100	0	1	1	0
1	ANCA	2	Nwagi_Grass	7	42	4	0	0	0	1	1	3810	3,810.00	34	220	SW	2958.197	8056.568	0.93217604	10	25	10	7	3	44	0	1	100	0	0	0	0
1	ANCA	2	Nwagi_Grass	8	43	1	0	0	1	1	2	3850	3,850.00	37	342	NW	2958.238	8056.551	0.405978177	20	35	25	3	3	14	0	0	100	1	0	0	0
1	ANCA	2	Nwagi_Grass	8	43	2	0	0	0	0	0	3850	3,850.00	37	342	NW	2958.238	8056.551	0.405978177	30	25	30	5	7	0	0	3	100	3	4	3	4
1	ANCA	2	Nwagi_Grass	8	43	3	0	0	1	0	1	3850	3,850.00	37	342	NW	2958.238	8056.551	0.405978177	25	47	20	1	5	0	0	2	100	0	0	0	0
1	ANCA	2	Nwagi_Grass	8	43	4	0	1	1	0	2	3850	3,850.00	37	342	NW	2958.238	8056.551	0.405978177	20	53	6	1	15	0	0	5	100	0	0	0	0
1	ANCA	2	Nwagi_Grass	8	44	1	0	1	0	0	1	3860	3,860.00	25	338	NW	2958.241	8056.558	0.589423186	10	71	5	1	6	0	0	7	100	0	1	0	0
1	ANCA	2	Nwagi_Grass	8	44	2	0	0	0	1	1	3860	3,860.00	25	338	NW	2958.241	8056.558	0.589423186	15	70	5	3	2	0	0	5	100	0	0	0	0
1	ANCA	2	Nwagi_Grass	8	44	3	0	0	0	0	0	3860	3,860.00	25	338	NW	2958.241	8056.558	0.589423186	10	64	3	2	15	5	0	1	100	3	3	2	2
1	ANCA	2	Nwagi_Grass	8	44	4	0	0	0	0	0	3860	3,860.00	25	338	NW	2958.241	8056.558	0.589423186	25	30	7	2	36	0	0	0	100	2	2	4	4
1	ANCA	2	Nwagi_Grass	8	45	1	0	0	0	1	1	3860	3,860.00	65	268	SW	2958.228	8056.575	0.381919724	10	15	20	1	7	45	0	2	100	0	0	0	0
1	ANCA	2	Nwagi_Grass	8	45	2	0	0	1	0	1	3860	3,860.00	65	268	SW	2958.228	8056.575	0.381919724	15	5	10	2	5	60	0	3	100	0	0	0	0
1	ANCA	2	Nwagi_Grass	8	45	3	0	0	0	0	0	3860	3,860.00	65	268	SW	2958.228	8056.575	0.381919724	7	8	10	1	5	66	0	3	100	4	4	4	4
1	ANCA	2	Nwagi_Grass	8	45	4	0	0	0	0	0	3860	3,860.00	65	268	SW	2958.228	8056.575	0.381919724	5	5	3	1	3	81	0	2	100	4	3	3	3
1	ANCA	2	Nwagi_Grass	8	46	1	0	1	0	1	2	3840	3,840.00	35	222	SW	2958.224	8056.579	0.922554983	10	50	10	3	5	20	0	2	100	0	1	0	0
1	ANCA	2	Nwagi_Grass	8	46	2	0	0	0	0	0	3840	3,840.00	35	222	SW	2958.224	8056.579	0.922554983	30	8	6	1	3	51	0	1	100	2	2	3	3
1	ANCA	2	Nwagi_Grass	8	46	3	0	1	1	0	2	3840	3,840.00	35	222	SW	2958.224	8056.579	0.922554983	15	20	5	0	3	55	0	2	100	0	1	0	0
1	ANCA	2	Nwagi_Grass	8	46	4	1	1	0	0	2	3840	3,840.00	35	222	SW	2958.224	8056.579	0.922554983	10	41	13	3	2	30	0	1	100	0	1	0	0
1	ANCA	2	Nwagi_Grass	8	47	1	0	0	2	0	2	3840	3,840.00	38	230	SW	2958.291	8056.575	0.880336731	15	57	8	5	3	10	0	2	100	0	1	0	0
1	ANCA	2	Nwagi_Grass	8	47	2	0	0	0	0	0	3840	3,840.00	38	230	SW	2958.291	8056.575	0.880336731	8	38	3	1	10	40	0	0	100	4	4	3	3
1	ANCA	2	Nwagi_Grass	8	47	3	0	0	0	0	0	3840	3,840.00	38	230	SW	2958.291	8056.575	0.880336731	10	12	3	2	2	70	0	1	100	2	2	2	2
1	ANCA	2	Nwagi_Grass	8	47	4	0	1	0	0	1	3840	3,840.00	38	230	SW	2958.291	8056.575	0.880336731	20	30	8	5	7	5	2	23	100	0	0	0	0
1	ANCA	2	Nwagi_Grass	8	48	1	0	0	1	0	1	3840	3,840.00	39	212	SW	2958.215	8056.578	0.939832213	30	54	5	0	10	0	0	1	100	0	0	0	0
1	ANCA	2	Nwagi_Grass	8	48	2	0	1	0	0	1	3840	3,840.00	39	212	SW	2958.215	8056.578	0.939832213	35	54	3	0	7	0	0	1	100	0	0	0	0
1	ANCA	2	Nwagi_Grass	8	48	3	0	0	0	0	0	3840	3,840.00	39	212	SW	2958.215	8056.578	0.939832213	25	64	5	0	4	0	0	2	100	2	3	2	3
1	ANCA	2	Nwagi_Grass	8	48	4	0	1	0	0	1	3840	3,840.00	39	212	SW	2958.215	8056.578	0.939832213	10	70	4	0	15	0	0	1	100	0	0	1	1
1	ANCA	3	Kalidhunga	9	49	1	0	1	0	0	1	4050	4,050.00	1	280	NW	2957.518	8957.817	0.864815181	80	3	2	3	5	3	0	4	100	0	0	1	0
1	ANCA	3	Kalidhunga	9	49	2	0	0	0	0	0	4050	4,050.00	1	280	NW	2957.518	8957.817	0.864815181	90	3	3	2	2	0	0	0	100	3	2	3	2
1	ANCA	3	Kalidhunga	9	49	3	0	0	0	1	1	4050	4,050.00	1	280	NW	2957.518	8957.817	0.864815181	40	50	6	1	3	0	0	0	100	0	0	0	0
1	ANCA	3	Kalidhunga	9	49	4	0	0	0	0	0	4050	4,050.00	1	280	NW	2957.518	8957.817	0.864815181	25	55	5	2	3	10	0	0	100	4	3	3	3
1	ANCA	3	Kalidhunga	9	50	1	0	0	0	0	0	4050	4,050.00	18	163	SE	2957.509	8057.832	0.971587046	30	40	5	3	5	0	0	17	100	3	2	3	2
1	ANCA	3	Kalidhunga	9	50	2	0	0	0	1	1	4050	4,050.00	18	163	SE	2957.509	8057.832	0.971587046	35	40	10	3	5	1	0	6	100	0	0	0	0
1	ANCA	3	Kalidhunga	9	50	3	0	0	0	0	0	4050	4,050.00	18	163	SE	2957.509	8057.832	0.971587046	70	15	3	1	2	0	0	9	100	4	4	4	4
1	ANCA	3	Kalidhunga	9	50	4	0	0	0	0	0	4050	4,050.00	18	163	SE	2957.509	8057.832	0.971587046	35	45	3	1	5	0	0	11	100	4	3	4	3
1	ANCA	3	Kalidhunga	9	51	1	0	0	0	1	1	4090	4,090.00	15	264	SW	2957.577	8057.958	0.850442694	80	10	3	2	1	3	0	1	100	0	1	0	0
1	ANCA	3	Kalidhunga	9	51	2	0	0	0	0	0	4090	4,090.00	15	264	SW	2957.577	8057.958	0.850442694	90	3	2	1	2	2	0	0	100	2	2	2	2
1	ANCA	3	Kalidhunga	9	51	3	0	0	0	0	0	4090	4,090.00	15	264	SW	2957.577	8057.958	0.850442694	90	3	2	1	1	3	0	0	100	2	3	2	3
1	ANCA	3	Kalidhunga	9	51	4	0	0	0	0	0	4090	4,090.00	15	264	SW	2957.577	8057.958	0.850442694	70	5	7	2	3	10	3	0	100	3	4	3	4
1	ANCA	3	Kalidhunga	9	52	1	0	0	0	0	0	4085	4,085.00	16	232	SW	2957.57	8057.944	0.917616609	30	40	3	1	3	3	2	18	100	2	3	3	2
1	ANCA	3	Kalidhunga	9	52	2	0	1	0	0	1	4085	4,085.00	16	232	SW	2957.57	8057.944	0.917616609	30	50	5	2	5	8	0	0	100	0	0	0	0
1	ANCA	3	Kalidhunga	9	52	3	0	0	0	0	0	4085	4,085.00	16	232	SW	2957.57	8057.944	0.917616609	30	35	3	2	3	7	3	17	100	4	4	4	4
1	ANCA	3	Kalidhunga	9	52	4	0	0	0	0	0	4085	4,085.00	16	232	SW	2957.57	8057.944	0.917616609	20	30	3	1	3	15		28	100	3	4	3	4
1	ANCA	3	Kalidhunga	9	53	1	0	0	2	0	2	4090	4,090.00	12	252	SW	2957.562	8057.932	0.879601522	20	45	3	2	2	10	5	13	100	0	0	0	0
1	ANCA	3	Kalidhunga	9	53	2	0	1	0	0	1	4090	4,090.00	12	252	SW	2957.562	8057.932	0.879601522	40	20	5	3	2	5	0	25	100	0	0	0	0
1	ANCA	3	Kalidhunga	9	53	3	0	0	0	0	0	4090	4,090.00	12	252	SW	2957.562	8057.932	0.879601522	40	50	2	1	3	0	0	4	100	2	3	3	2
1	ANCA	3	Kalidhunga	9	53	4	0	0	0	0	0	4090	4,090.00	12	252	SW	2957.562	8057.932	0.879601522	15	70	4	1	4	1	0	5	100	2	2	2	3
1	ANCA	3	Kalidhunga	9	54	1	0	0	0	0	0	4085	4,085.00	11	266	SW	2957.557	8057.914	0.857185797	10	75	3	3	8	0	0	1	100	3	3	3	3
1	ANCA	3	Kalidhunga	9	54	2	0	1	0	0	1	4085	4,085.00	11	266	SW	2957.557	8057.914	0.857185797	20	70	3	1	3	0	0	3	100	0	0	0	0
1	ANCA	3	Kalidhunga	9	54	3	0	0	0	0	0	4085	4,085.00	11	266	SW	2957.557	8057.914	0.857185797	15	75	6	1	3	0	0	0	100	2	2	2	2
1	ANCA	3	Kalidhunga	9	54	4	0	0	0	0	0	4085	4,085.00	11	266	SW	2957.557	8057.914	0.857185797	30	60	4	1	2	0	0	3	100	2	3	3	4
1	ANCA	3	Kalidhunga	10	55	1	0	0	0	1	1	4010	4,010.00	16	278	NW	2957.519	8057.745	0.813743216	60	5	10	2	1	15	2	5	100	1	0	1	0
1	ANCA	3	Kalidhunga	10	55	2	0	1	0	0	1	4010	4,010.00	16	278	NW	2957.519	8057.745	0.813743216	40	30	5	1	5	10	1	8	100	1	0	1	1
1	ANCA	3	Kalidhunga	10	55	3	0	1	0	0	1	4010	4,010.00	16	278	NW	2957.519	8057.745	0.813743216	90	3	3	1	2	1	0	0	100	0	0	0	1
1	ANCA	3	Kalidhunga	10	55	4	0	0	0	0	0	4010	4,010.00	16	278	NW	2957.519	8057.745	0.813743216	85	5	2	1	1	1	1	4	100	2	3	2	2
1	ANCA	3	Kalidhunga	10	56	1	0	0	0	0	0	4010	4,010.00	22	180	SW	2957.218	8057.725	0.990388796	70	10	2	1	2	0	0	15	100	2	3	3	4
1	ANCA	3	Kalidhunga	10	56	2	0	0	0	1	1	4010	4,010.00	22	180	SW	2957.218	8057.725	0.990388796	90	3	1	0	5	0	0	1	100	1	0	1	1
1	ANCA	3	Kalidhunga	10	56	3	0	0	0	0	0	4010	4,010.00	22	180	SW	2957.218	8057.725	0.990388796	85	5	2	0	2	0	1	5	100	2	3	2	3
1	ANCA	3	Kalidhunga	10	56	4	0	0	0	0	0	4010	4,010.00	22	180	SW	2957.218	8057.725	0.990388796	90	3	0	1	2	0	0	4	100	2	3	3	3
1	ANCA	3	Kalidhunga	10	57	1	0	1	0	0	1	4000	4,000.00	8	262	SW	2957.499	8057.736	0.867697842	86	10	1	0	3	0	0	0	100	0	1	1	0
1	ANCA	3	Kalidhunga	10	57	2	0	0	1	0	1	4000	4,000.00	8	262	SW	2957.499	8057.736	0.867697842	40	35	2	0	4	0	0	19	100	1	1	1	1
1	ANCA	3	Kalidhunga	10	57	3	0	0	0	0	0	4000	4,000.00	8	262	SW	2957.499	8057.736	0.867697842	15	75	5	1	4	0	0	0	100	3	4	4	4
1	ANCA	3	Kalidhunga	10	57	4	0	0	0	0	0	4000	4,000.00	8	262	SW	2957.499	8057.736	0.867697842	40	35	4	2	2	0	0	17	100	3	3	3	3
1	ANCA	3	Kalidhunga	10	58	1	0	0	0	0	0	3985	3,985.00	10	244	SW	2957.512	8057.714	0.891300485	90	2	1	0	2	0	2	3	100	2	2	3	3
1	ANCA	3	Kalidhunga	10	58	2	0	0	0	0	0	3985	3,985.00	10	244	SW	2957.512	8057.714	0.891300485	90	1	3	0	2	0	2	2	100	3	3	2	2
1	ANCA	3	Kalidhunga	10	58	3	0	0	0	0	0	3985	3,985.00	10	244	SW	2957.512	8057.714	0.891300485	70	20	3	1	1	4	1	0	100	3	3	2	3
1	ANCA	3	Kalidhunga	10	58	4	0	0	0	0	0	3985	3,985.00	10	244	SW	2957.512	8057.714	0.891300485	85	2	7	0	1	4	1	0	100	3	3	2	3
1	ANCA	3	Kalidhunga	10	59	1	0	1	1	0	2	3985	3,985.00	11	258	SW	2957.51	8057.711	0.870346664	90	5	2	0	2	0	1	0	100	0	1	1	0
1	ANCA	3	Kalidhunga	10	59	2	0	0	0	0	0	3985	3,985.00	11	258	SW	2957.51	8057.711	0.870346664	50	20	15	1	2	5	2	5	100	3	4	4	2
1	ANCA	3	Kalidhunga	10	59	3	1	0	0	0	1	3985	3,985.00	11	258	SW	2957.51	8057.711	0.870346664	20	10	30	2	3	15	2	18	100	0	1	1	0
1	ANCA	3	Kalidhunga	10	59	4	0	0	0	0	0	3985	3,985.00	11	258	SW	2957.51	8057.711	0.870346664	85	1	2	1	1	1	1	8	100	2	2	2	3
1	ANCA	3	Kalidhunga	10	60	1	1	0	0	1	2	3990	3,990.00	15	214	SW	29575.514	8057.709	0.944059865	82	5	1	1	2	7	2	0	100	0	1	1	0
1	ANCA	3	Kalidhunga	10	60	2	1	1	1	0	3	3990	3,990.00	15	214	SW	29575.514	8057.709	0.944059865	90	3	1	0	3	0	1	2	100	0	0	0	0
1	ANCA	3	Kalidhunga	10	60	3	0	1	1	0	2	3990	3,990.00	15	214	SW	29575.514	8057.709	0.944059865	90	3	1	0	2	1	1	2	100	0	0	0	0
1	ANCA	3	Kalidhunga	10	60	4	1	0	1	0	2	3990	3,990.00	15	214	SW	29575.514	8057.709	0.944059865	90	3	1	0	2	1	1	2	100	0	0	0	0
1	ANCA	3	Kalidhunga	11	61	1	0	0	0	0	0	3950	3,950.00	20	206	SW	2957.504	8057.654	0.967677348	90	3	5	0	1	0	0	1	100	3	4	4	4
1	ANCA	3	Kalidhunga	11	61	2	0	0	0	0	0	3950	3,950.00	20	206	SW	2957.504	8057.654	0.967677348	40	2	5	2	1	20	0	30	100	3	2	3	2
1	ANCA	3	Kalidhunga	11	61	3	0	0	0	0	0	3950	3,950.00	20	206	SW	2957.504	8057.654	0.967677348	25	5	2	0	1	1	0	66	100	2	3	2	3
1	ANCA	3	Kalidhunga	11	61	4	0	2	0	2	4	3950	3,950.00	20	206	SW	2957.504	8057.654	0.967677348	60	20	10	0.5	1	7	0	1.5	100	0	0	0	0
1	ANCA	3	Kalidhunga	11	62	1	0	1	1	1	3	3960	3,960.00	5	220	SW	2957.509	8057.647	0.89649529	90	3	1	0.5	2	0	0	3.5	100	0	0	0	0
1	ANCA	3	Kalidhunga	11	62	2	0	1	0	0	1	3960	3,960.00	5	220	SW	2957.509	8057.647	0.89649529	90	2	1	0	5	0	0	2	100	1	1	1	0
1	ANCA	3	Kalidhunga	11	62	3	0	0	0	0	0	3960	3,960.00	5	220	SW	2957.509	8057.647	0.89649529	90	1	0.5	0.5	2	0	0	6	100	2	2	2	2
1	ANCA	3	Kalidhunga	11	62	4	0	0	1	0	1	3960	3,960.00	5	220	SW	2957.509	8057.647	0.89649529	85	5	0.5	0.5	3	0	0	6	100	1	0	0	0
1	ANCA	3	Kalidhunga	11	63	1	0	0	0	1	1	3960	3,960.00	3	235	SW	2957.503	8057.633	0.880259442	90	2	0.5	0.5	2	0	0	5	100	0	0	1	0
1	ANCA	3	Kalidhunga	11	63	2	0	0	0	0	0	3960	3,960.00	3	235	SW	2957.503	8057.633	0.880259442	60	5	8	1	2	0	0	24	100	2	3	2	3
1	ANCA	3	Kalidhunga	11	63	3	0	0	0	0	0	3960	3,960.00	3	235	SW	2957.503	8057.633	0.880259442	70	10	5	0.5	2	0	0	12.5	100	3	2	2	2
1	ANCA	3	Kalidhunga	11	63	4	0	0	0	0	0	3960	3,960.00	3	235	SW	2957.503	8057.633	0.880259442	50	15	8	0.5	1	5	0	20.5	100	3	3	3	3
1	ANCA	3	Kalidhunga	11	64	1	0	0	0	1	1	3950	3,950.00	4	280	W	2957.495	8057.617	0.858302144	40	50	5	1	2	0	0	2	100	0	1	1	0
1	ANCA	3	Kalidhunga	11	64	2	0	0	0	0	0	3950	3,950.00	4	280	W	2957.495	8057.617	0.858302144	80	6.5	3	0.5	5	5	0	0	100	2	2	2	2
1	ANCA	3	Kalidhunga	11	64	3	0	0	0	0	0	3950	3,950.00	4	280	W	2957.495	8057.617	0.858302144	70	5	7	0.5	3	0	0	14.5	100	1	2	1	2
1	ANCA	3	Kalidhunga	11	64	4	0	1	0	0	1	3950	3,950.00	4	280	W	2957.495	8057.617	0.858302144	50	10	15	3	8	0	0	14	100	0	0	1	1
1	ANCA	3	Kalidhunga	11	65	1	1	1	1	0	3	3940	3,940.00	8	180	S	2957.498	8057.61	0.927509505	95	1	2	0	1	0	0	1	100	0	0	0	0
1	ANCA	3	Kalidhunga	11	65	2	0	0	1	1	2	3940	3,940.00	8	180	S	2957.498	8057.61	0.927509505	75	1	3	0.5	2	0	0	18.5	100	0	1	0	0
1	ANCA	3	Kalidhunga	11	65	3	0	0	0	0	0	3940	3,940.00	8	180	S	2957.498	8057.61	0.927509505	90	2	1	1	1	0	0	5	100	2	2	2	1
1	ANCA	3	Kalidhunga	11	65	4	0	0	0	0	0	3940	3,940.00	8	180	S	2957.498	8057.61	0.927509505	85	1	1		0	0	0	13	100	2	2	2	2
1	ANCA	3	Kalidhunga	11	66	1	0	1	0	1	2	3960	3,960.00	10	290	SW	2957.492	8057.605	0.823645924	50	30	14	3	1	2	0	0	100	0	1	1	0
1	ANCA	3	Kalidhunga	11	66	2	0	0	0	0	0	3960	3,960.00	10	290	SW	2957.492	8057.605	0.823645924	60	20	8	2	2	0	0	8	100	2	2	2	3
1	ANCA	3	Kalidhunga	11	66	3	0	0	0	0	0	3960	3,960.00	10	290	SW	2957.492	8057.605	0.823645924	70	10	5	0.5	3	0	0	11.5	100	3	4	3	4
1	ANCA	3	Kalidhunga	11	66	4	0	0	0	0	0	3960	3,960.00	10	290	SW	2957.492	8057.605	0.823645924	60	15	6	0.5	5	2	0	11.5	100	2	2	2	2
1	ANCA	3	Kalidhunga	12	67	1	0	0	1	0	1	3880	3,880.00	4	240	SW	2957.431	8057.356	0.881762525	40	5	20	4	1	20	2	8	100	0	1	1	0
1	ANCA	3	Kalidhunga	12	67	2	0	0	0	0	0	3880	3,880.00	4	240	SW	2957.431	8057.356	0.881762525	90	2	3	0.5	0.5	0	2	2	100	2	2	2	2
1	ANCA	3	Kalidhunga	12	67	3	0	1	0	0	1	3880	3,880.00	4	240	SW	2957.431	8057.356	0.881762525	60	5	5	2	5	15	0	8	100	0	1	1	0
1	ANCA	3	Kalidhunga	12	67	4	0	0	0	0	0	3880	3,880.00	4	240	SW	2957.431	8057.356	0.881762525	50	5	5	3	5	3	0	29	100	2	2	2	2
1	ANCA	3	Kalidhunga	12	68	1	1	0	0	0	1	3855	3,855.00	4	240	SW	2957.433	8057.375	0.88176252	85	4.5	2	0.5	2	1	5	0	100	1	1	1	1
1	ANCA	3	Kalidhunga	12	68	2	0	0	0	0	0	3855	3,855.00	4	240	SW	2957.433	8057.375	0.88176252	90	1	3	0.5	2	1.5	2	0	100	2	3	2	3
1	ANCA	3	Kalidhunga	12	68	3	1	0	3	0	4	3855	3,855.00	4	240	SW	2957.433	8057.375	0.88176252	50	2	3	0.5	3	20	3	18.5	100	0	0	0	0
1	ANCA	3	Kalidhunga	12	68	4	0	0	0	0	0	3855	3,855.00	4	240	SW	2957.433	8057.375	0.88176252	80	2	1	0.5	2	0	3	11.5	100	2	3	3	3
1	ANCA	3	Kalidhunga	12	69	1	0	2	2	0	4	3880	3,880.00	5	230	SW	2957.43	8057.388	0.891132289	40	1	5	0.5	2	40	1	10.5	100	0	0	0	0
1	ANCA	3	Kalidhunga	12	69	2	0	0	0	0	0	3880	3,880.00	5	230	SW	2957.43	8057.388	0.891132289	32.5	0.5	12	0.5	2.5	50	0	2	100	3	3	2	2
1	ANCA	3	Kalidhunga	12	69	3	0	1	0	0	1	3880	3,880.00	5	230	SW	2957.43	8057.388	0.891132289	48	2	10		3	35		2	100	1	1	1	1
1	ANCA	3	Kalidhunga	12	69	4	0	1	0	0	1	3880	3,880.00	5	230	SW	2957.43	8057.388	0.891132289	75	5	4	0	1	14		1	100	0	0	1	1
1	ANCA	3	Kalidhunga	12	70	1	0	0	0	0	0	3880	3,880.00	5	210	SW	2957.422	8057.408	0.900845861	3	0	1	0.5	0	40	35	20.5	100	2	2	2	3
1	ANCA	3	Kalidhunga	12	70	2	0	0	0	0	0	3880	3,880.00	5	210	SW	2957.422	8057.408	0.900845861	50	3	5	0.5	5	0	0.5	36	100	2	3	2	3
1	ANCA	3	Kalidhunga	12	70	3	0	0	1	0	1	3880	3,880.00	5	210	SW	2957.422	8057.408	0.900845861	30	2	7	0	1	30	30	0	100	1	1	0	0
1	ANCA	3	Kalidhunga	12	70	4	0	0	1	0	1	3880	3,880.00	5	210	SW	2957.422	8057.408	0.900845861	20	10	0.5		0	0	10	59.5	100	0	0	1	0
1	ANCA	3	Kalidhunga	12	71	1	0	0	0	2	2	3890	3,890.00	10	320	N	2957.429	8057.411	0.786886094	60	10	15	7	2	5	0	1	100	0	0	1	0
1	ANCA	3	Kalidhunga	12	71	2	0	0	5	1	6	3890	3,890.00	10	320	N	2957.429	8057.411	0.786886094	75	3	8	1	3	10	0	0	100	0	0	0	0
1	ANCA	3	Kalidhunga	12	71	3	0	0	0	0	0	3890	3,890.00	10	320	N	2957.429	8057.411	0.786886094	80	10	3	2	1	0	3	1	100	2	2	2	2
1	ANCA	3	Kalidhunga	12	71	4	0	0	0	0	0	3890	3,890.00	10	320	N	2957.429	8057.411	0.786886094	70	7	3	2	3	0	0	15	100	3	3	3	3
1	ANCA	3	Kalidhunga	12	72	1	1	1	3	0	5	3880	3,880.00	8	20	NE	2957.719	8057.672	0.792735839	90	3	2	1	2	2	0	0	100	0	0	0	0
1	ANCA	3	Kalidhunga	12	72	2	0	1	0	0	1	3880	3,880.00	8	20	NE	2957.719	8057.672	0.792735839	90	3	2	1	2	2	0	0	100	0	0	0	0
1	ANCA	3	Kalidhunga	12	72	3	0	0	0	0	0	3880	3,880.00	8	20	NE	2957.719	8057.672	0.792735839	90	3	2	1	2	2	0	0	100	2	4	2	4
1	ANCA	3	Kalidhunga	12	72	4	0	0	0	0	0	3880	3,880.00	8	20	NE	2957.719	8057.672	0.792735839	90	3	2	3	1	0	0	1	100	4	4	4	4
2	Manang	4	Bhimthang	1	73	1	0	0	0	0	0	3620	3,620.00	5	84	NE	2837.607	8428.343	0.870138473	15	2	40	10	1	28	4	0	100	0	0	0	0
2	Manang	4	Bhimthang	1	73	2	0	0	0	0	0	3620	3,620.00	5	84	NE	2837.607	8428.343	0.870138473	20	1	30	3	5	40	1	0	100	0	0	0	0
2	Manang	4	Bhimthang	1	73	3	0	0	0	0	0	3620	3,620.00	5	84	NE	2837.607	8428.343	0.870138473	15	1	20	3	2	57	2	0	100	0	0	0	0
2	Manang	4	Bhimthang	1	73	4	0	1	0	0	1	3620	3,620.00	5	84	NE	2837.607	8428.343	0.870138473	6	1	30	2	8	51	2	0	100	0	0	0	0
2	Manang	4	Bhimthang	1	74	1	0	0	0	0	0	3630	3,630.00	5	30	NE	2837.619	8428.339	0.838351102	5	1	20	5	2	66	1	0	100	0	0	0	0
2	Manang	4	Bhimthang	1	74	2	0	1	0	0	1	3630	3,630.00	5	30	NE	2837.619	8428.339	0.838351102	40	1	30	8	2	19	0	0	100	0	0	0	0
2	Manang	4	Bhimthang	1	74	3	0	0	0	0	0	3630	3,630.00	5	30	NE	2837.619	8428.339	0.838351102	8	1	15	7	5	63	1	0	100	0	0	0	0
2	Manang	4	Bhimthang	1	74	4	0	1	0	1	2	3630	3,630.00	5	30	NE	2837.619	8428.339	0.838351102	7	1	15	8	5	62	2	0	100	0	0	0	0
2	Manang	4	Bhimthang	1	75	1	0	2	0	0	2	3630	3,630.00	4	62	NE	2837.621	8428.33	0.860018894	60	1	30	3	4	1	1	0	100	0	1	0	0
2	Manang	4	Bhimthang	1	75	2	0	1	0	1	2	3630	3,630.00	4	62	NE	2837.621	8428.33	0.860018894	40	1	30	5	5	18	1	0	100	1	0	0	0
2	Manang	4	Bhimthang	1	75	3	0	2	0	1	3	3630	3,630.00	4	62	NE	2837.621	8428.33	0.860018894	10	0.5	30	7	10	39.5	2	1	100	1	1	0	0
2	Manang	4	Bhimthang	1	75	4	0	1	0	0	1	3630	3,630.00	4	62	NE	2837.621	8428.33	0.860018894	48	0.5	38	5	5	3.5	1	0	101	2	0	0	0
2	Manang	4	Bhimthang	1	76	1	0	0	0	0	0	3640	3,640.00	13	110	SE	2837.635	8428.327	0.892192529	20	1	20	5	2	49	3	0	100	0	0	0	0
2	Manang	4	Bhimthang	1	76	2	0	1	0	0	1	3640	3,640.00	13	110	SE	2837.635	8428.327	0.892192529	70	0.5	20	5	2	0.5	1	1	100	0	0	0	0
2	Manang	4	Bhimthang	1	76	3	0	0	0	1	1	3640	3,640.00	13	110	SE	2837.635	8428.327	0.892192529	20	1	25	20	3	31	0	0	100	0	0	0	0
2	Manang	4	Bhimthang	1	76	4	0	0	0	0	0	3640	3,640.00	13	110	SE	2837.635	8428.327	0.892192529	25	1	15	10	5	38	6	0	100	0	0	0	0
2	Manang	4	Bhimthang	1	77	1	0	2	0	1	3	3680	3,680.00	8	102	SE	2837.416	8428.202	0.883158353	12	1	25	5	3	51	3	0	100	0	0	0	0
2	Manang	4	Bhimthang	1	77	2	2	0	0	0	2	3680	3,680.00	8	102	SE	2837.416	8428.202	0.883158353	20	2	40	2	7	28	0	1	100	1	1	0	0
2	Manang	4	Bhimthang	1	77	3	0	0	0	1	1	3680	3,680.00	8	102	SE	2837.416	8428.202	0.883158353	15	0.5	30	8	3	41.5	2	0	100	0	0	0	0
2	Manang	4	Bhimthang	1	77	4	0	0	0	0	0	3680	3,680.00	8	102	SE	2837.416	8428.202	0.883158353	13	1	25	15	5	37	3	1	100	0	0	0	0
2	Manang	4	Bhimthang	1	78	1	0	0	0	0	0	3690	3,690.00	5	96	SE	2837.415	8428.201	0.87886562	10	1	20	5	5	51	5	3	100	1	1	1	0
2	Manang	4	Bhimthang	1	78	2	0	0	0	0	0	3690	3,690.00	5	96	SE	2837.415	8428.201	0.87886562	15	1	30	5	7	33	4	5	100	2	1	1	0
2	Manang	4	Bhimthang	1	78	3	0	0	0	0	0	3690	3,690.00	5	96	SE	2837.415	8428.201	0.87886562	8	1	25	3	3	46	7	7	100	2	1	1	0
2	Manang	4	Bhimthang	1	78	4	0	0	0	1	1	3690	3,690.00	5	96	SE	2837.415	8428.201	0.87886562	15	1	40	5	8	24	5	2	100	2	0	1	0
2	Manang	4	Bhimthang	2	79	1	0	0	1	0	1	3700	3,700.00	60	232	SW	2837.97	8428.272	0.694287278	25	2	40	5	3	15	2	8	100	0	0	0	1
2	Manang	4	Bhimthang	2	79	2	0	0	0	0	0	3700	3,700.00	60	232	SW	2837.97	8428.272	0.694287278	25	1	50	3	1	3	10	7	100	1	1	1	0
2	Manang	4	Bhimthang	2	79	3	1	0	0	0	1	3700	3,700.00	60	232	SW	2837.97	8428.272	0.694287278	20	1	45	3	2	8	10	11	100	0	0	0	0
2	Manang	4	Bhimthang	2	79	4	0	0	0	0	0	3700	3,700.00	60	232	SW	2837.97	8428.272	0.694287278	15	1	50	2	1	8	8	15	100	0	0	0	0
2	Manang	4	Bhimthang	2	80	1	0	0	0	0	0	3710	3,710.00	60	250	SW	2837.962	8428.276	0.580785218	25	2	56	4	5	5	2	1	100	1	0	0	0
2	Manang	4	Bhimthang	2	80	2	0	1	0	0	1	3710	3,710.00	60	250	SW	2837.962	8428.276	0.580785218	30	1	45	2	1	12	4	5	100	0	1	0	0
2	Manang	4	Bhimthang	2	80	3	0	0	0	0	0	3710	3,710.00	60	250	SW	2837.962	8428.276	0.580785218	50	1	25	2	2	12	5	3	100	0	0	1	0
2	Manang	4	Bhimthang	2	80	4	1	0	0	0	1	3710	3,710.00	60	250	SW	2837.962	8428.276	0.580785218	15	1	58	2	4	10	4	6	100	0	0	0	0
2	Manang	4	Bhimthang	2	81	1	0	0	0	1	1	3710	3,710.00	63	224	SW	2837.992	8428.265	0.705509098	15	3	10	3	1	38	20	10	100	1	0	0	0
2	Manang	4	Bhimthang	2	81	2	0	0	0	0	0	3710	3,710.00	63	224	SW	2837.992	8428.265	0.705509098	35	3	15	5	3	30	7	2	100	0	1	0	0
2	Manang	4	Bhimthang	2	81	3	0	0	1	0	1	3710	3,710.00	63	224	SW	2837.992	8428.265	0.705509098	35	2	30	3	3	10	15	2	100	0	1	0	0
2	Manang	4	Bhimthang	2	81	4	0	0	0	2	2	3710	3,710.00	63	224	SW	2837.992	8428.265	0.705509098	45	1	7	3	4	35	4	1	100	0	1	0	0
2	Manang	4	Bhimthang	2	82	1	0	1	0	0	1	3710	3,710.00	42	212	SW	2837.963	8428.257	0.924146633	30	1	20	1	2	44	2	0	100	1	0	1	0
2	Manang	4	Bhimthang	2	82	2	0	0	0	0	0	3710	3,710.00	42	212	SW	2837.963	8428.257	0.924146633	15	1	20	3	1	58	2	0	100	0	0	1	0
2	Manang	4	Bhimthang	2	82	3	0	0	0	0	0	3710	3,710.00	42	212	SW	2837.963	8428.257	0.924146633	40	1		5	8	38	8	0	100	0	0	1	0
2	Manang	4	Bhimthang	2	82	4	0	1	0	0	1	3710	3,710.00	42	212	SW	2837.963	8428.257	0.924146633	35	0.5	15	1	2	44.5	2	0	100	0	0	1	0
2	Manang	4	Bhimthang	2	83	1	0	0	1	0	1	3720	3,720.00	40	80	NE	2837.946	8428.287	0.619005589	39	1	40	2	3	10	0	5	100	1	0	1	0
2	Manang	4	Bhimthang	2	83	2	0	0	0	0	0	3720	3,720.00	40	80	NE	2837.946	8428.287	0.619005589	25	1	50	3	4	15	0	2	100	0	0	1	0
2	Manang	4	Bhimthang	2	83	3	0	0	0	0	0	3720	3,720.00	40	80	NE	2837.946	8428.287	0.619005589	52	1	30	2	2	12	0	1	100	0	0	1	0
2	Manang	4	Bhimthang	2	83	4	0	0	1	1	2	3720	3,720.00	40	80	NE	2837.946	8428.287	0.619005589	26	1	55	2	6	7	0	3	100	0	0	1	0
2	Manang	4	Bhimthang	2	84	1	0	0	1	3	4	3730	3,730.00	32	64	NE	2837.937	8428.289	0.633190828	15	0	20	2	4	0	0	59	100	0	0	0	0
2	Manang	4	Bhimthang	2	84	2	0	1	0	0	1	3730	3,730.00	32	64	NE	2837.937	8428.289	0.633190828	5	1	15	3	3	0	0	73	100	0	0	1	0
2	Manang	4	Bhimthang	2	84	3	0	0	0	1	1	3730	3,730.00	32	64	NE	2837.937	8428.289	0.633190828	25	1	20	2	2	0	0	50	100	0	0	0	0
2	Manang	4	Bhimthang	2	84	4	0	0	0	0	0	3730	3,730.00	32	64	NE	2837.937	8428.289	0.633190828	30	0	30	2	5	0	2	31	100	0	0	0	0
2	Manang	4	Bhimthang	3	85	1	1	1	5	1	8	3715	3,715.00	25	86	NE	2838.139	8428.173	0.7813429	45	3	25	2	3	10	0	12	100	2	0	1	0
2	Manang	4	Bhimthang	3	85	2	0	1	0	0	1	3715	3,715.00	25	86	NE	2838.139	8428.173	0.7813429	45	3	30	5	5	10	0	2	100	1	1	1	0
2	Manang	4	Bhimthang	3	85	3	1	0	0	0	1	3715	3,715.00	25	86	NE	2838.139	8428.173	0.7813429	18	2	20	10	43	5	0	2	100	1	0	1	0
2	Manang	4	Bhimthang	3	85	4	0	0	0	0	0	3715	3,715.00	25	86	NE	2838.139	8428.173	0.7813429	20	2	42	8	25	0	0	3	100	0	0	1	0
2	Manang	4	Bhimthang	3	86	1	0	0	0	1	1	3725	3,725.00	23	98	SE	2838.13	8428.169	0.833989535	20	3	17	8	20	30	0	2	100	0	0	2	0
2	Manang	4	Bhimthang	3	86	2	0	0	0	1	1	3725	3,725.00	23	98	SE	2838.13	8428.169	0.833989535	45	2	15	3	32	2	0	1	100	0	0	1	0
2	Manang	4	Bhimthang	3	86	3	0	0	0	0	0	3725	3,725.00	23	98	SE	2838.13	8428.169	0.833989535	35	3	15	7	39	0	0	1	100	0	0	0	0
2	Manang	4	Bhimthang	3	86	4	0	0	0	0	0	3725	3,725.00	23	98	SE	2838.13	8428.169	0.833989535	48	2	17	7	15	10	0	1	100	0	0	1	0
2	Manang	4	Bhimthang	3	87	1	0	0	0	0	0	3727	3,727.00	24	99	SE	2837.129	8428.162	0.832424156	30	0	40	10	15	2	0	3	100	0	0	0	0
2	Manang	4	Bhimthang	3	87	2	0	0	0	0	0	3727	3,727.00	24	99	SE	2837.129	8428.162	0.832424156	15	2	46	15	20	0	0	2	100	0	0	1	0
2	Manang	4	Bhimthang	3	87	3	0	0	1	0	1	3727	3,727.00	24	99	SE	2837.129	8428.162	0.832424156	32	4	25	14	25	0	0	0	100	0	1	0	0
2	Manang	4	Bhimthang	3	87	4	0	0	0	0	0	3727	3,727.00	24	99	SE	2837.129	8428.162	0.832424156	50	5	15	8	20	0	0	2	100	2	1	1	0
2	Manang	4	Bhimthang	3	88	1	2	1	0	0	3	3720	3,720.00	22	84	NE	2838.133	8428.149	0.79502882	20	1	10	15	10	23	0	4	100	0	1	1	0
2	Manang	4	Bhimthang	3	88	2	0	0	0	0	0	3720	3,720.00	22	84	NE	2838.133	8428.149	0.79502882	30	3	10	7	12	30	0	3	100	0	0	1	0
2	Manang	4	Bhimthang	3	88	3	0	1	0	0	1	3720	3,720.00	22	84	NE	2838.133	8428.149	0.79502882	25	3	18	8	12	15	0	4	100	0	0	1	0
2	Manang	4	Bhimthang	3	88	4	0	0	0	0	0	3720	3,720.00	22	84	NE	2838.133	8428.149	0.79502882	15	2	12	6	6	45	0	4	100	0	0	1	0
2	Manang	4	Bhimthang	3	89	1	0	2	0	0	2	3740	3,740.00	28	62	NE	2838.133	8428.143	0.669348586	30	2	10	3	2	43	2	8	100	0	0	0	0
2	Manang	4	Bhimthang	3	89	2	0	0	0	0	0	3740	3,740.00	28	62	NE	2838.133	8428.143	0.669348586	50	4	17	6	1	15	4	3	100	0	0	1	0
2	Manang	4	Bhimthang	3	89	3	0	1	0	0	1	3740	3,740.00	28	62	NE	2838.133	8428.143	0.669348586	55	5	8	2	3	15	12	0	100	1	0	0	0
2	Manang	4	Bhimthang	3	89	4	0	0	0	0	0	3740	3,740.00	28	62	NE	2838.133	8428.143	0.669348586	50	5	15	6	5	12	7	0	100	1	1	0	0
2	Manang	4	Bhimthang	3	90	1	2	0	0	0	2	3730	3,730.00	40	102	SE	2838.139	8428.141	0.736402457	80	2	5	3	2	0	0	8	100	0	0	0	0
2	Manang	4	Bhimthang	3	90	2	0	1	0	0	1	3730	3,730.00	40	102	SE	2838.139	8428.141	0.736402457	50	2	5	1	2	20	0	20	100	0	0	0	0
2	Manang	4	Bhimthang	3	90	3	0	0	0	0	0	3730	3,730.00	40	102	SE	2838.139	8428.141	0.736402457	55	2	21	10	12	0	0	0	100	0	0	0	0
2	Manang	4	Bhimthang	3	90	4	0	0	0	0	0	3730	3,730.00	40	102	SE	2838.139	8428.141	0.736402457	55	0	30	5	6	2	0	2	100	0	0	0	0
2	Manang	4	Bhimthang	4	91	1	0	0	0	0	0	3790	3,790.00	14	152	SE	2838.588	8428.082	0.95399173	20	2	70	1	5	0	0	2	100	0	1	1	0
2	Manang	4	Bhimthang	4	91	2	0	0	0	1	1	3790	3,790.00	14	152	SE	2838.588	8428.082	0.95399173	10	0.5	38.5	15	7	24	3	2	100	0	0	0	0
2	Manang	4	Bhimthang	4	91	3	0	0	0	0	0	3790	3,790.00	14	152	SE	2838.588	8428.082	0.95399173	8	0	61	6	5	15	3	2	100	0	0	0	0
2	Manang	4	Bhimthang	4	91	4	0	0	0	0	0	3790	3,790.00	14	152	SE	2838.588	8428.082	0.95399173	25	2	32	3	5	28	3	2	100	0	0	1	0
2	Manang	4	Bhimthang	4	92	1	0	5	0	0	5	3715	3,715.00	25	86	NE	2838.139	8428.173	0.7813429	45	3	25	2	3	10	0	12	100	2	0	1	0
2	Manang	4	Bhimthang	4	92	2	0	0	0	0	0	3715	3,715.00	25	86	NE	2838.139	8428.173	0.7813429	40	3	30	5	7	13	0	2	100	1	1	1	0
2	Manang	4	Bhimthang	4	92	3	0	1	0	0	1	3715	3,715.00	25	86	NE	2838.139	8428.173	0.7813429	18	2	20	10	43	5	0	2	100	1	0	1	0
2	Manang	4	Bhimthang	4	92	4	1	0	0	0	1	3715	3,715.00	25	86	NE	2838.139	8428.173	0.7813429	20	2	42	8	25	0	0	3	100	0	0	1	0
2	Manang	4	Bhimthang	4	93	1	0	0	0	0	0	3780	3,780.00	28	180	S	2838.612	8428.093	0.999938875	5	2	55	8	30	0	0	0	100	0	0	0	0
2	Manang	4	Bhimthang	4	93	2	1	0	0	1	2	3780	3,780.00	28	180	S	2838.612	8428.093	0.999938875	10	4	30	15	10	5	0	26	100	0	0	0	0
2	Manang	4	Bhimthang	4	93	3	0	2	0	0	2	3780	3,780.00	28	180	S	2838.612	8428.093	0.999938875	7	3	35	7	15	10	0	23	100	0	0	0	0
2	Manang	4	Bhimthang	4	93	4	0	0	0	0	0	3780	3,780.00	28	180	S	2838.612	8428.093	0.999938875	7	3	26	4	15	0	0	45	100	0	0	0	0
2	Manang	4	Bhimthang	4	94	1	2	3	2	0	7	3780	3,780.00	13	147	SE	2838.607	8428.089	0.945614217	8	2	30	8	2	8	1	41	100	0	0	1	0
2	Manang	4	Bhimthang	4	94	2	0	0	0	0	0	3780	3,780.00	13	147	SE	2838.607	8428.089	0.945614217	7	3	35	3	7	9	2	34	100	0	0	1	0
2	Manang	4	Bhimthang	4	94	3	0	0	0	0	0	3780	3,780.00	13	147	SE	2838.607	8428.089	0.945614217	10	8	12	5	9	12	0	44	100	0	0	1	0
2	Manang	4	Bhimthang	4	94	4	1	2	1	0	4	3780	3,780.00	13	147	SE	2838.607	8428.089	0.945614217	7	5	13	2	3	23	4	43	100	0	0	0	0
2	Manang	4	Bhimthang	4	95	1	0	2	0	0	2	3750	3,750.00	28	118	SE	2838.597	8428.103	0.880584211	15	2	15	5	5	58	0	0	100	0	1	1	0
2	Manang	4	Bhimthang	4	95	2	0	4	1	1	6	3750	3,750.00	28	118	SE	2838.597	8428.103	0.880584211	10	2	55	10	8	15	0	0	100	1	0	0	0
2	Manang	4	Bhimthang	4	95	3	0	1	0	2	3	3750	3,750.00	28	118	SE	2838.597	8428.103	0.880584211	30	1	27	10	2	30	0	0	100	0	0	1	0
2	Manang	4	Bhimthang	4	95	4	0	0	1	1	2	3750	3,750.00	28	118	SE	2838.597	8428.103	0.880584211	10	3	41.5	8	2	35	0.5	0	100	0	0	1	1
2	Manang	4	Bhimthang	4	96	1	1	0	0	0	1	3760	3,760.00	5	110	SE	2838.612	8428.101	0.888647625	35	5	40	10	4	4	2	0	100	4	1	1	1
2	Manang	4	Bhimthang	4	96	2	0	0	0	2	2	3760	3,760.00	5	110	SE	2838.612	8428.101	0.888647625	55	5	23	8	5	2	0	2	100	2	1	1	0
2	Manang	4	Bhimthang	4	96	3	0	0	0	0	0	3760	3,760.00	5	110	SE	2838.612	8428.101	0.888647625	10	2	8	3	2	73	2	0	100	1	0	0	0
2	Manang	4	Bhimthang	4	96	4	0	0	0	0	0	3760	3,760.00	5	110	SE	2838.612	8428.101	0.888647625	8	0.5	85.5	4	2	0	0	0	100	0	0	0	0
2	Manang	5	Ponker	5	97	1	1	0	0	0	1	3880	3,880.00	33	140	SE	2838.923	8428.091	0.936036429	5	0	20	15	15	45	0	0	100	0	0	0	0
2	Manang	5	Ponker	5	97	2	0	0	0	0	0	3880	3,880.00	33	140	SE	2838.923	8428.091	0.936036429	8	1	63	7	18	3	0	0	100	0	0	0	0
2	Manang	5	Ponker	5	97	3	1	0	5	0	6	3880	3,880.00	33	140	SE	2838.923	8428.091	0.936036429	15	2	40	13	10	7	0	13	100	0	1	0	0
2	Manang	5	Ponker	5	97	4	0	0	0	0	0	3880	3,880.00	33	140	SE	2838.923	8428.091	0.936036429	5	2	58	20	15	0	0	0	100	0	1	0	0
2	Manang	5	Ponker	5	98	1	3	0	0	0	3	3910	3,910.00	12	177	SE	2838.921	8428.088	0.958018384	12	2	28	8	20	30	0	0	100	0	0	0	0
2	Manang	5	Ponker	5	98	2	1	0	0	1	2	3910	3,910.00	12	177	SE	2838.921	8428.088	0.958018384	5	0.5	33	16	30	15	0	0.5	100	1	0	1	0
2	Manang	5	Ponker	5	98	3	4	0	0	0	4	3910	3,910.00	12	177	SE	2838.921	8428.088	0.958018384	5	2	37.5	20	30	5	0	0.5	100	1	0	0	0
2	Manang	5	Ponker	5	98	4	4	0	0	0	4	3910	3,910.00	12	177	SE	2838.921	8428.088	0.958018384	6	1	50	10	20	11	0	2	100	1	0	0	0
2	Manang	5	Ponker	5	99	1	0	0	0	0	0	3900	3,900.00	41	149	SE	2838.944	8428.092	0.931893162	8	3	10	4	4	71	0	0	100	0	0	0	0
2	Manang	5	Ponker	5	99	2	0	0	0	1	1	3900	3,900.00	41	149	SE	2838.944	8428.092	0.931893162	5	2	20	15	3	55	0	0	100	0	0	0	0
2	Manang	5	Ponker	5	99	3	0	0	0	0	0	3900	3,900.00	41	149	SE	2838.944	8428.092	0.931893162	5	2	65	8	10	10	0	0	100	0	0	1	0
2	Manang	5	Ponker	5	99	4	0	0	0	0	0	3900	3,900.00	41	149	SE	2838.944	8428.092	0.931893162	5	1	46	5	8	35	0	0	100	0	1	1	1
2	Manang	5	Ponker	5	100	1	0	1	0	2	3	3910	3,910.00	42	173	SE	2838.953	8428.08	0.970521517	10	1	15	8	15	51	0	0	100	0	1	0	0
2	Manang	5	Ponker	5	100	2	0	0	0	0	0	3910	3,910.00	42	173	SE	2838.953	8428.08	0.970521517	7	0	50	23	20	0	0	0	100	0	0	0	0
2	Manang	5	Ponker	5	100	3	0	0	0	0	0	3910	3,910.00	42	173	SE	2838.953	8428.08	0.970521517	8	0	55	15	20	0	0	2	100	0	0	0	0
2	Manang	5	Ponker	5	100	4	0	0	0	1	1	3910	3,910.00	42	173	SE	2838.953	8428.08	0.970521517	5	0	50	10	20	15	0		100	0	1	1	0
2	Manang	5	Ponker	5	101	1	0	0	0	0	0	3960	3,960.00	10	195	SW	2838.956	8428.083	0.944745779	8	0.5	35.5	15	25	15	0	1	100	0	0	0	0
2	Manang	5	Ponker	5	101	2	0	2	1	1	4	3960	3,960.00	10	195	SW	2838.956	8428.083	0.944745779	15	1	39.5	20	20	4	0	0.5	100	1	0	0	0
2	Manang	5	Ponker	5	101	3	0	0	0	0	0	3960	3,960.00	10	195	SW	2838.956	8428.083	0.944745779	6	1	35	27	25	5	0	1	100	1	0	0	0
2	Manang	5	Ponker	5	101	4	0	0	0	0	0	3960	3,960.00	10	195	SW	2838.956	8428.083	0.944745779	12	1	40	15	20	10	0	2	100	1	0	0	0
2	Manang	5	Ponker	5	102	1	0	0	0	1	1	3950	3,950.00	12	174	SW	2838.973	8428.103	0.957609057	15	0	30	8	10	37	0	0	100	0	0	0	0
2	Manang	5	Ponker	5	102	2	0	0	0	0	0	3950	3,950.00	12	174	SW	2838.973	8428.103	0.957609057	5	0	30	20	10	35	0	0	100	0	0	0	0
2	Manang	5	Ponker	5	102	3	0	0	0	0	0	3950	3,950.00	12	174	SW	2838.973	8428.103	0.957609057	7	0	30	10	15	38	0	0	100	0	0	0	0
2	Manang	5	Ponker	5	102	4	0	0	0	0	0	3950	3,950.00	12	174	SW	2838.973	8428.103	0.957609057	4	0	40	15	10	31	0	0	100	0	0	0	0
2	Manang	5	Ponker	6	103	1	2	0	3	1	6	3980	3,980.00	47	168	SE	2838.997	8428.056	0.941402408	16	0	15	8	6	55	0	0	100	0	0	0	0
2	Manang	5	Ponker	6	103	2	0	0	0	0	0	3980	3,980.00	47	168	SE	2838.997	8428.056	0.941402408	2	10	46	20	15	0	7	0	100	0	0	0	0
2	Manang	5	Ponker	6	103	3	0	0	0	0	0	3980	3,980.00	47	168	SE	2838.997	8428.056	0.941402408	2	15	39	20	20	0	4		100	0	0	0	0
2	Manang	5	Ponker	6	103	4	0	0	0	0	0	3980	3,980.00	47	168	SE	2838.997	8428.056	0.941402408	0.5	0	0	0	0	99.5	0	0	100	0	0	0	0
2	Manang	5	Ponker	6	104	1	0	0	0	2	2	3980	3,980.00	45	156	SE	2839.002	8428.075	0.930249499	5	3	15	6	10	61	0	0	100	0	0	0	0
2	Manang	5	Ponker	6	104	2	0	0	0	1	1	3980	3,980.00	45	156	SE	2839.002	8428.075	0.930249499	6	3	53	15	12	5	3	3	100	0	0	0	0
2	Manang	5	Ponker	6	104	3	0	0	0	0	0	3980	3,980.00	45	156	SE	2839.002	8428.075	0.930249499	5	2	68	10	12	3	0	0	100	0	0	0	0
2	Manang	5	Ponker	6	104	4	0	0	0	0	0	3980	3,980.00	45	156	SE	2839.002	8428.075	0.930249499	10	1	70	7	7	5	0	0	100	0	0	0	0
2	Manang	5	Ponker	6	105	1	0	0	0	0	0	3980	3,980.00	49	156	SE	2838.998	8428.07	0.906218985	5	2	10	5	2	71	5	0	100	0	0	0	0
2	Manang	5	Ponker	6	105	2	0	0	0	0	0	3980	3,980.00	49	156	SE	2838.998	8428.07	0.906218985	1	1	10	2	0	83	3	0	100	0	0	0	0
2	Manang	5	Ponker	6	105	3	0	0	0	0	0	3980	3,980.00	49	156	SE	2838.998	8428.07	0.906218985	3	1	30	15	8	43	0	0	100	0	0	0	0
2	Manang	5	Ponker	6	105	4	0	0	1	0	1	3980	3,980.00	49	156	SE	2838.998	8428.07	0.906218985	2	3	20	20	15	40	0	0	100	0	0	0	0
2	Manang	5	Ponker	6	106	1	0	1	0	2	3	4000	4,000.00	12	184	SW	2839	8428.084	0.957830072	33	7	10	5	15	30	0	0	100	0	0	0	0
2	Manang	5	Ponker	6	106	2	0	0	1	0	1	4000	4,000.00	12	184	SW	2839	8428.084	0.957830072	15	4	5	3	10	58	5	0	100	1	0	0	0
2	Manang	5	Ponker	6	106	3	0	0	0	0	0	4000	4,000.00	12	184	SW	2839	8428.084	0.957830072	7	10	12	10	15	35	10	1	100	0	0	0	0
2	Manang	5	Ponker	6	106	4	0	0	0	0	0	4000	4,000.00	12	184	SW	2839	8428.084	0.957830072	10	8	20	11	15	35	0	1	100	0	0	0	0
2	Manang	5	Ponker	6	107	1	1	0	0	1	2	4015	4,015.00	12	155	SE	2839.003	8428.088	0.948733197	6	3	5	2	10	73	0	1	100	0	0	0	0
2	Manang	5	Ponker	6	107	2	2	0	0	0	2	4015	4,015.00	12	155	SE	2839.003	8428.088	0.948733197	4	3	25	20	25	20	3	0	100	0	0	0	0
2	Manang	5	Ponker	6	107	3	0	0	0	1	1	4015	4,015.00	12	155	SE	2839.003	8428.088	0.948733197	8	7	20	20	13	25	5	2	100	1	0	0	0
2	Manang	5	Ponker	6	107	4	0	0	0	0	0	4015	4,015.00	12	155	SE	2839.003	8428.088	0.948733197	6	3	10	8	32.5	40	0	0.5	100	0	0	0	0
2	Manang	5	Ponker	6	108	1	0	0	0	1	1	3993	3,993.00	35	171	SE	2839.003	8428.083	0.99047904	30	3	29	9	15	10	3	1	100	0	0	0	0
2	Manang	5	Ponker	6	108	2	1	6	4	0	11	3993	3,993.00	35	171	SE	2839.003	8428.083	0.99047904	30	2	16.5	10	4	35	2	0.5	100	0	0	0	0
2	Manang	5	Ponker	6	108	3	0	0	0	0	0	3993	3,993.00	35	171	SE	2839.003	8428.083	0.99047904	10	5	20	10	10	40	4	1	100	0	0	0	0
2	Manang	5	Ponker	6	108	4	0	1	0	0	1	3993	3,993.00	35	171	SE	2839.003	8428.083	0.99047904	4	2	23	5	7	45	11	3	100	0	0	0	0
2	Manang	5	Ponker	7	109	1	0	0	0	1	1	4090	4,090.00	32	132	SE	2839.33	8428.031	0.914225754	5	18	28	10	12	1	20	6	100	0	0	1	2
2	Manang	5	Ponker	7	109	2	0	3	0	0	3	4090	4,090.00	32	132	SE	2839.33	8428.031	0.914225754	25	23	18	6	15	0	7	6	100	0	0	0	1
2	Manang	5	Ponker	7	109	3	0	0	0	0	0	4090	4,090.00	32	132	SE	2839.33	8428.031	0.914225754	21	22	17	8	20	2	4	6	100	0	0	1	1
2	Manang	5	Ponker	7	109	4	0	6	0	3	9	4090	4,090.00	32	132	SE	2839.33	8428.031	0.914225754	16	20	9	8	19	0	10	18	100	0	0	1	1
2	Manang	5	Ponker	7	110	1	0	0	0	0	0	4060	4,060.00	50	180	SE	2839.353	8428.045	0.931374499	25	15	44	5	5	0	1	5	100	0	0	0	0
2	Manang	5	Ponker	7	110	2	0	0	0	0	0	4060	4,060.00	50	180	SE	2839.353	8428.045	0.931374499	10	12	59	8	8	3	0	0	100	0	0	0	0
2	Manang	5	Ponker	7	110	3	0	0	1	0	1	4060	4,060.00	50	180	SE	2839.353	8428.045	0.931374499	8	7	15	15	8	35	10	2	100	0	0	0	0
2	Manang	5	Ponker	7	110	4	1	0	0	2	3	4060	4,060.00	50	180	SE	2839.353	8428.045	0.931374499	20	5	62	3	5	3	1	1	100	0	0	0	0
2	Manang	5	Ponker	7	111	1	4	1	2	1	8	4070	4,070.00	56	100	SE	2839.414	8428.074	0.55975095	40	3	15	20	7	8	5	2	100	0	0	0	0
2	Manang	5	Ponker	7	111	2	1	1	0	1	3	4070	4,070.00	56	100	SE	2839.414	8428.074	0.55975095	60	2	5	5	3	25	0	0	100	0	0	0	0
2	Manang	5	Ponker	7	111	3	7	4	4	1	16	4070	4,070.00	56	100	SE	2839.414	8428.074	0.55975095	45	5	3	3	8	26	0	10	100	0	0	0	0
2	Manang	5	Ponker	7	111	4	0	0	0	0	0	4070	4,070.00	56	100	SE	2839.414	8428.074	0.55975095	30	5	37	15	10	3	0	0	100	0	0	0	0
2	Manang	5	Ponker	7	112	1	5	8	7	6	26	4050	4,050.00	51	110	SE	2839.371	8428.048	0.67970906	40	24	20	5	10	1	0	0	100	0	0	0	0
2	Manang	5	Ponker	7	112	2	0	0	0	2	2	4050	4,050.00	51	110	SE	2839.371	8428.048	0.67970906	5	1	68	10	15	1	0	0	100	0	0	0	0
2	Manang	5	Ponker	7	112	3	0	0	0	0	0	4050	4,050.00	51	110	SE	2839.371	8428.048	0.67970906	8	1	54	20	3	5	8	1	100	0	0	0	0
2	Manang	5	Ponker	7	112	4	0	0	0	0	0	4050	4,050.00	51	110	SE	2839.371	8428.048	0.67970906	6	1	56	20	2	3	10	2	100	0	0	0	0
2	Manang	5	Ponker	7	113	1	0	0	0	0	0	4141	4,141.00	10	125	SE	2839.251	8428.008	0.911986497	40	34	10	3	10	0	0	3	100	0	0	0	0
2	Manang	5	Ponker	7	113	2	0	0	2	1	3	4141	4,141.00	10	125	SE	2839.251	8428.008	0.911986497	35	32	15	3	10	5	0	0	100	0	0	0	0
2	Manang	5	Ponker	7	113	3	0	1	0	2	3	4141	4,141.00	10	125	SE	2839.251	8428.008	0.911986497	25	32	8	4	8	20	3	0	100	0	0	0	0
2	Manang	5	Ponker	7	113	4	0	0	0	3	3	4141	4,141.00	10	125	SE	2839.251	8428.008	0.911986497	26	30	10	6	20	7	0	1	100	0	0	0	0
2	Manang	5	Ponker	7	114	1	0	0	3	4	7	4110	4,110.00	34	121	SE	2839.382	8428.061	0.865620576	12	8	30	17	10	15	3	5	100	0	0	0	0
2	Manang	5	Ponker	7	114	2	0	0	0	0	0	4110	4,110.00	34	121	SE	2839.382	8428.061	0.865620576	10	12	35	16	20	0	4	3	100	0	0	0	0
2	Manang	5	Ponker	7	114	3	0	2	0	0	2	4110	4,110.00	34	121	SE	2839.382	8428.061	0.865620576	10	10	25	15	20	15	3	2	100	0	0	0	0
2	Manang	5	Ponker	7	114	4	0	1	0	1	2	4110	4,110.00	34	121	SE	2839.382	8428.061	0.865620576	20	5	23	16	24	5	4	3	100	0	0	0	0
2	Manang	5	Ponker	8	115	1	0	0	0	0	0	4180	4,180.00	52	200	SW	2839.815	8428.661	0.895317044	20	70	2	2	2	2	1	1	100	0	0	0	0
2	Manang	5	Ponker	8	115	2	0	1	3	5	9	4180	4,180.00	52	200	SW	2839.815	8428.661	0.895317044	45	30	10	3	0	0	0	12	100	0	0	0	0
2	Manang	5	Ponker	8	115	3	2	2	0	2	6	4180	4,180.00	52	200	SW	2839.815	8428.661	0.895317044	10	25	14	8		1	0	42	100	0	0	0	0
2	Manang	5	Ponker	8	115	4	1	0	0	3	4	4180	4,180.00	52	200	SW	2839.815	8428.661	0.895317044	15	25	20	10	4	26	0	0	100	0	0	0	0
2	Manang	5	Ponker	8	116	1	0	1	0	3	4	4185	4,185.00	31	172	S	2839.819	8428.671	0.996755945	5	50	8	10	15	10	0	2	100	0	0	0	0
2	Manang	5	Ponker	8	116	2	0	3	0	0	3	4185	4,185.00	31	172	S	2839.819	8428.671	0.996755945	30	25	5	8	12	10	0	10	100	0	0	0	0
2	Manang	5	Ponker	8	116	3	0	0	0	4	4	4185	4,185.00	31	172	S	2839.819	8428.671	0.996755945	25	35	6.5	3	5	25	0	0.5	100	0	0	0	0
2	Manang	5	Ponker	8	116	4	0	0	0	7	7	4185	4,185.00	31	172	S	2839.819	8428.671	0.996755945	20	45	10	5	10	10	0	0	100	0	0	0	0
2	Manang	5	Ponker	8	117	1	0	0	0	2	2	4170	4,170.00	20	260	SW	2839.806	8428.679	0.853115273	20	15	56	6	3	0	0	0	100	0	0	0	0
2	Manang	5	Ponker	8	117	2	0	0	0	0	0	4170	4,170.00	20	260	SW	2839.806	8428.679	0.853115273	35	15	32	8	10	0	0	0	100	0	0	0	0
2	Manang	5	Ponker	8	117	3	0	0	0	0	0	4170	4,170.00	20	260	SW	2839.806	8428.679	0.853115273	20	35	32	3	10	0	0	0	100	0	0	0	0
2	Manang	5	Ponker	8	117	4	0	0	0	1	1	4170	4,170.00	20	260	SW	2839.806	8428.679	0.853115273	45	15	27	3	5	5	0	0	100	0	0	0	0
2	Manang	5	Ponker	8	118	1	0	0	0	1	1	4195	4,195.00	18	165	SE	2839.823	8428.673	0.977725222	20	10	41	5	22	0	0	2	100	0	0	0	0
2	Manang	5	Ponker	8	118	2	0	1	0	1	2	4195	4,195.00	18	165	SE	2839.823	8428.673	0.977725222	15	25	40	5	10	2	0	3	100	0	0	0	0
2	Manang	5	Ponker	8	118	3	0	0	0	0	0	4195	4,195.00	18	165	SE	2839.823	8428.673	0.977725222	12	15	47	3	20	0	1	2	100	0	0	0	0
2	Manang	5	Ponker	8	118	4	0	0	1	2	3	4195	4,195.00	18	165	SE	2839.823	8428.673	0.977725222	30	20	28	4	15	0	2	1	100	0	0	0	0
2	Manang	5	Ponker	8	119	1	0	0	0	0	0	4190	4,190.00	5	246	SW	2839.819	8428.707	0.891220241	58	20	15	2	4	1	0	0	100	1	0	1	0
2	Manang	5	Ponker	8	119	2	0	0	0	0	0	4190	4,190.00	5	246	SW	2839.819	8428.707	0.891220241	67	10	15	5	3	0	0	0	100	0	1	0	0
2	Manang	5	Ponker	8	119	3	1	0	1	1	3	4190	4,190.00	5	246	SW	2839.819	8428.707	0.891220241	57	12	25	2	4	0	0	0	100	0	0	0	0
2	Manang	5	Ponker	8	119	4	0	1	0	0	1	4190	4,190.00	5	246	SW	2839.819	8428.707	0.891220241	56	12	25	2	5	0	0	0	100	1	0	0	0
2	Manang	5	Ponker	8	120	1	0	0	0	2	2	4200	4,200.00	37	194	SW	2839.833	8428.693	0.980828943	13	45	10	6	14	10	0	2	100	0	0	0	0
2	Manang	5	Ponker	8	120	2	0	0	0	0	0	4200	4,200.00	37	194	SW	2839.833	8428.693	0.980828943	20	45	5	5	20	5	0	0	100	0	0	0	0
2	Manang	5	Ponker	8	120	3	0	0	0	0	0	4200	4,200.00	37	194	SW	2839.833	8428.693	0.980828943	28	40	10	7	10	5	0	0	100	0	0	0	0
2	Manang	5	Ponker	8	120	4	0	0	0	1	1	4200	4,200.00	37	194	SW	2839.833	8428.693	0.980828943	30	50	5	4	6	5	0	0	100	0	0	0	0
2	Manang	6	Salpodanda	9	121	1	0	1	0	1	2	4240	4,240.00	12	202	SW	2839.881	8428.94	0.950812949	45	15	6	8	8	18	0	0	100	0	0	0	0
2	Manang	6	Salpodanda	9	121	2	0	1	0	0	1	4240	4,240.00	12	202	SW	2839.881	8428.94	0.950812949	40	10	6	5	17	22	0	0	100	0	0	0	0
2	Manang	6	Salpodanda	9	121	3	0	0	0	0	0	4240	4,240.00	12	202	SW	2839.881	8428.94	0.950812949	40	14	7	5	16	18	0	0	100	0	0	0	0
2	Manang	6	Salpodanda	9	121	4	0	0	0	0	0	4240	4,240.00	12	202	SW	2839.881	8428.94	0.950812949	45	13	7	5	15	15	0	0	100	0	0	0	0
2	Manang	6	Salpodanda	9	122	1	0	0	0	2	2	4285	4,285.00	22	226	SW	2839.879	8428.928	0.938429342	10	3	25	8	10	44	0	0	100	2	0	1	0
2	Manang	6	Salpodanda	9	122	2	0	0	0	0	0	4285	4,285.00	22	226	SW	2839.879	8428.928	0.938429342	15	5	47	8	10	15	0	0	100	0	0	0	0
2	Manang	6	Salpodanda	9	122	3	0	0	0	0	0	4285	4,285.00	22	226	SW	2839.879	8428.928	0.938429342	61	12	15	2	10	0	0	0	100	0	0	1	0
2	Manang	6	Salpodanda	9	122	4	0	0	0	0	0	4285	4,285.00	22	226	SW	2839.879	8428.928	0.938429342	46	10	30	4	5	2	3	0	100	1	0	1	0
2	Manang	6	Salpodanda	9	123	1	0	0	0	1	1	4250	4,250.00	34	205	SW	2839.888	8428.936	0.970524148	8.5	19	15	8	28	21	0	0.5	100	0	0	0	0
2	Manang	6	Salpodanda	9	123	2	0	0	0	0	0	4250	4,250.00	34	205	SW	2839.888	8428.936	0.970524148	9	6	12	8	10	50	2	3	100	0	0	0	0
2	Manang	6	Salpodanda	9	123	3	0	0	0	0	0	4250	4,250.00	34	205	SW	2839.888	8428.936	0.970524148	9	21	20	20	18	10	0	2	100	0	0	0	0
2	Manang	6	Salpodanda	9	123	4	0	0	0	0	0	4250	4,250.00	34	205	SW	2839.888	8428.936	0.970524148	10	20	16	9	25	20	0	0	100	0	0	0	0
2	Manang	6	Salpodanda	9	124	1	0	1	2	1	4	4250	4,250.00	35	206	SW	2839.89	8428.942	0.966032856	15	5	68	2	10	0	0	0	100	0	0	0	0
2	Manang	6	Salpodanda	9	124	2	0	0	0	0	0	4250	4,250.00	35	206	SW	2839.89	8428.942	0.966032856	3	8	5	1	3	80	0	0	100	0	0	0	0
2	Manang	6	Salpodanda	9	124	3	0	0	0	0	0	4250	4,250.00	35	206	SW	2839.89	8428.942	0.966032856	15	4	45	1	10	25	0	0	100	0	0	0	0
2	Manang	6	Salpodanda	9	124	4	0	0	0	0	0	4250	4,250.00	35	206	SW	2839.89	8428.942	0.966032856	30	5	37	5	8	15	0	0	100	0	0	0	0
2	Manang	6	Salpodanda	9	125	1	0	0	0	0	0	4205	4,205.00	30	202	SW	2839.875	8428.952	0.982266258	30	8	38	1	3	20	0	0	100	0	0	0	0
2	Manang	6	Salpodanda	9	125	2	0	0	0	1	1	4205	4,205.00	30	202	SW	2839.875	8428.952	0.982266258	25	15	45	2	5	8	0	0	100	1	0	0	0
2	Manang	6	Salpodanda	9	125	3	0	0	2	0	2	4205	4,205.00	30	202	SW	2839.875	8428.952	0.982266258	15	10	44	5	4	20	0	2	100	2	0	0	0
2	Manang	6	Salpodanda	9	125	4	0	0	1	3	4	4205	4,205.00	30	202	SW	2839.875	8428.952	0.982266258	15	15	41	3	6	20	0	0	100	1	0	0	0
2	Manang	6	Salpodanda	9	126	1	0	0	0	0	0	4310	4,310.00	30	195	SW	2839.888	8428.955	0.991553902	20	10	15	2	6	35	2	10	100	0	0	0	0
2	Manang	6	Salpodanda	9	126	2	0	0	0	2	2	4310	4,310.00	30	195	SW	2839.888	8428.955	0.991553902	5	8	5	2	0	80	0	0	100	0	0	0	0
2	Manang	6	Salpodanda	9	126	3	0	0	0	0	0	4310	4,310.00	30	195	SW	2839.888	8428.955	0.991553902	15	17	15	13	5	30	0	5	100	0	0	0	0
2	Manang	6	Salpodanda	9	126	4	0	0	0	0	0	4310	4,310.00	30	195	SW	2839.888	8428.955	0.991553902	10	20	6	6	5	53	0	0	100	0	0	0	0
2	Manang	6	Salpodanda	10	127	1	0	2	0	0	2	4413	4,413.00	61	150	SE	2840.051	8429.148	0.788739644	30	20	8	3	7	30	0	2	100	0	0	0	0
2	Manang	6	Salpodanda	10	127	2	0	0	0	1	1	4413	4,413.00	61	150	SE	2840.051	8429.148	0.788739644	18	20	19	20	6	12	3	2	100	0	0	0	0
2	Manang	6	Salpodanda	10	127	3	0	0	0	0	0	4413	4,413.00	61	150	SE	2840.051	8429.148	0.788739644	45	15	10	5	15	10	0	0	100	0	0	0	0
2	Manang	6	Salpodanda	10	127	4	0	0	0	0	0	4413	4,413.00	61	150	SE	2840.051	8429.148	0.788739644	40	12	18	3	18	7	1	1	100	0	0	0	0
2	Manang	6	Salpodanda	10	128	1	0	0	0	0	0	4400	4,400.00	38	128	SE	2840.043	8429.138	0.873250643	20	5	20	2	53	0	0	0	100	1	0	1	0
2	Manang	6	Salpodanda	10	128	2	0	0	0	0	0	4400	4,400.00	38	128	SE	2840.043	8429.138	0.873250643	30	5	52	5	8	0	0	0	100	0	0	0	0
2	Manang	6	Salpodanda	10	128	3	0	0	0	1	1	4400	4,400.00	38	128	SE	2840.043	8429.138	0.873250643	50	10	25	5	5	5	0	0	100	1	0	0	0
2	Manang	6	Salpodanda	10	128	4	0	0	0	1	1	4400	4,400.00	38	128	SE	2840.043	8429.138	0.873250643	61	5	25	4	5	0	0	0	100	1	0	1	0
2	Manang	6	Salpodanda	10	129	1	0	0	0	4	4	4390	4,390.00	60	140	SE	2840.043	8429.157	0.756961141	25	54	5	1	0	15	0	0	100	0	0	0	0
2	Manang	6	Salpodanda	10	129	2	0	0	0	0	0	4390	4,390.00	60	140	SE	2840.043	8429.157	0.756961141	10	20	25	4	8	30	1	2	100	0	0	0	0
2	Manang	6	Salpodanda	10	129	3	0	0	0	0	0	4390	4,390.00	60	140	SE	2840.043	8429.157	0.756961141	15	10	45.5	3	10	16	0	0.5	100	0	0	0	0
2	Manang	6	Salpodanda	10	129	4	0	0	0	0	0	4390	4,390.00	60	140	SE	2840.043	8429.157	0.756961141	17	10	42	4	9	15	2	1	100	0	0	0	0
2	Manang	6	Salpodanda	10	130	1	0	0	1	0	1	4390	4,390.00	40	280	S	2840.059	8429.165	0.618601669	88	5	5	1	5	0	1	5	110	0	0	0	0
2	Manang	6	Salpodanda	10	130	2	0	1	0	1	2	4390	4,390.00	40	280	S	2840.059	8429.165	0.618601669	57	5	25	3	5	0	0	5	100	0	0	0	0
2	Manang	6	Salpodanda	10	130	3	0	0	0	0	0	4390	4,390.00	40	280	S	2840.059	8429.165	0.618601669	57	7	10	4	7	15	0	0	100	0	0	0	0
2	Manang	6	Salpodanda	10	130	4	0	0	0	0	0	4390	4,390.00	40	280	S	2840.059	8429.165	0.618601669	84	5	5	1	3	0	0	2	100	0	0	0	0
2	Manang	6	Salpodanda	10	131	1	0	0	0	0	0	4420	4,420.00	39	147	SE	2840.049	8429.133	0.935076604	30	5	42	3	15	5	0	0	100	1	0	1	0
2	Manang	6	Salpodanda	10	131	2	0	0	0	0	0	4420	4,420.00	39	147	SE	2840.049	8429.133	0.935076604	55	5	30	6	4	0	0	0	100	0	0	0	0
2	Manang	6	Salpodanda	10	131	3	0	0	1	0	1	4420	4,420.00	39	147	SE	2840.049	8429.133	0.935076604	78	3	3	1	15	0	0	0	100	0	0	0	0
2	Manang	6	Salpodanda	10	131	4	2	0	0	0	2	4420	4,420.00	39	147	SE	2840.049	8429.133	0.935076604	71	10	10	4	5	0	0	0	100	1	0	0	0
2	Manang	6	Salpodanda	10	132	1	0	0	0	1	1	4510	4,510.00	58	154	SE	2840.136	8429.145	0.830612102	25	34	8	3	5	25	0	0	100	0	0	0	0
2	Manang	6	Salpodanda	10	132	2	0	0	0	0	0	4510	4,510.00	58	154	SE	2840.136	8429.145	0.830612102	40	20	22	5	10	3	0	0	100	0	1	1	0
2	Manang	6	Salpodanda	10	132	3	0	0	0	0	0	4510	4,510.00	58	154	SE	2840.136	8429.145	0.830612102	40	15	20	3	16	5	0	1	100	0	0	0	0
2	Manang	6	Salpodanda	10	132	4	0	0	0	0	0	4510	4,510.00	58	154	SE	2840.136	8429.145	0.830612102	50	14	11	7	14	4	0	0	100	0	1	0	0
2	Manang	6	Salpodanda	11	133	1	0	0	0	0	0	4428	4,428.00	39	177	SE	2840.072	8429.162	0.983367177	58	2	25	3	3	3	0	6	100	1	0	1	0
2	Manang	6	Salpodanda	11	133	2	0	0	0	0	0	4428	4,428.00	39	177	SE	2840.072	8429.162	0.983367177	73	5	6	2	5	2	0	7	100	0	0	0	0
2	Manang	6	Salpodanda	11	133	3	0	0	1	1	2	4428	4,428.00	39	177	SE	2840.072	8429.162	0.983367177	78	7	5	2	5	0	0	3	100	0	0	0	0
2	Manang	6	Salpodanda	11	133	4	0	0	1	0	1	4428	4,428.00	39	177	SE	2840.072	8429.162	0.983367177	72	3	12	1	3	3	0	6	100	0	0	0	0
2	Manang	6	Salpodanda	11	134	1	0	1	0	1	2	4520	4,520.00	65	160	SE	2840.141	8429.144	0.779364396	82	5	8	1	4	0	0	0	100	3	1	1	0
2	Manang	6	Salpodanda	11	134	2	0	0	0	0	0	4520	4,520.00	65	160	SE	2840.141	8429.144	0.779364396	50	10	25	3	10	0	0	2	100	0	2	1	0
2	Manang	6	Salpodanda	11	134	3	0	0	0	0	0	4520	4,520.00	65	160	SE	2840.141	8429.144	0.779364396	50	10	10	12	12	5	0	1	100	0	2	1	0
2	Manang	6	Salpodanda	11	134	4	0	0	0	0	0	4520	4,520.00	65	160	SE	2840.141	8429.144	0.779364396	55	5	15	7	10	7	0	1	100	2	1	0	0
2	Manang	6	Salpodanda	11	135	1	0	0	1	0	1	4500	4,500.00	41	180	SW	2840.136	8429.134	0.976921614	88	3	6	2	7	0	0	4	110	0	2	1	0
2	Manang	6	Salpodanda	11	135	2	0	0	0	2	2	4500	4,500.00	41	180	SW	2840.136	8429.134	0.976921614	56	5	25	5	7	0	0	2	100	2	0	2	0
2	Manang	6	Salpodanda	11	135	3	0	0	0	0	0	4500	4,500.00	41	180	SW	2840.136	8429.134	0.976921614	66	5	30	3	2	1	0	3	110	1	1	1	0
2	Manang	6	Salpodanda	11	135	4	0	0	1	1	2	4500	4,500.00	41	180	SW	2840.136	8429.134	0.976921614	59	3	15	3	5	10	0	5	100	0	1	1	0
2	Manang	6	Salpodanda	11	136	1	0	0	1	0	1	4530	4,530.00	55	154	SE	2840.15	8429.133	0.856459093	89	8	0	0	3	0	0	0	100	0	0	0	0
2	Manang	6	Salpodanda	11	136	2	0	0	1	1	2	4530	4,530.00	55	154	SE	2840.15	8429.133	0.856459093	50	20	15	7	8	0	0	0	100	0	0	0	0
2	Manang	6	Salpodanda	11	136	3	0	0	1	0	1	4530	4,530.00	55	154	SE	2840.15	8429.133	0.856459093	50	20	12	3	14	0	0	1	100	0	0	0	0
2	Manang	6	Salpodanda	11	136	4	0	0	0	0	0	4530	4,530.00	55	154	SE	2840.15	8429.133	0.856459093	46	15	10	4	25	0	0	0	100	0	0	0	0
2	Manang	6	Salpodanda	11	137	1	0	0	0	0	0	4515	4,515.00	40	146	SE	2840.126	8429.119	0.927783669	30	5	10	2	10	43	0	0	100	0	1	0	0
2	Manang	6	Salpodanda	11	137	2	0	0	0	1	1	4515	4,515.00	40	146	SE	2840.126	8429.119	0.927783669	74	3	15	3	5	0	0	0	100	0	0	0	0
2	Manang	6	Salpodanda	11	137	3	0	0	0	0	0	4515	4,515.00	40	146	SE	2840.126	8429.119	0.927783669	78	7	10	2	3	0	0	0	100	1	0	0	0
2	Manang	6	Salpodanda	11	137	4	0	0	1	1	2	4515	4,515.00	40	146	SE	2840.126	8429.119	0.927783669	65	3	15	3	4	10	0	0	100	3	1	1	0
2	Manang	6	Salpodanda	11	138	1	0	0	0	0	0	4520	4,520.00	41	158	SE	2840.135	8429.14	0.954004879	45	24	9	6	16	0	0	0	100	0	1	1	0
2	Manang	6	Salpodanda	11	138	2	0	0	0	1	1	4520	4,520.00	41	158	SE	2840.135	8429.14	0.954004879	35	15	6	4	10	30	0	0	100	0	2	2	0
2	Manang	6	Salpodanda	11	138	3	1	0	0	0	1	4520	4,520.00	41	158	SE	2840.135	8429.14	0.954004879	50	13	10	5	14	8	0	0	100	0	0	1	0
2	Manang	6	Salpodanda	11	138	4	0	0	0	1	1	4520	4,520.00	41	158	SE	2840.135	8429.14	0.954004879	55	10	14	10	11	0	0	0	100	0	0	2	0
2	Manang	6	Salpodanda	12	139	1	0	0	2	1	3	4550	4,550.00	31	144	SE	2840.199	8429.148	0.951984564	56	19	4	2	15	4	0	0	100	0	2	1	0
2	Manang	6	Salpodanda	12	139	2	0	0	0	0	0	4550	4,550.00	31	144	SE	2840.199	8429.148	0.951984564	55	20	10	5	8	2	0	0	100	0	0	1	0
2	Manang	6	Salpodanda	12	139	3	0	0	0	0	0	4550	4,550.00	31	144	SE	2840.199	8429.148	0.951984564	47	20	4	3	5	20	0	1	100	0	1	0	0
2	Manang	6	Salpodanda	12	139	4	0	0	0	0	0	4550	4,550.00	31	144	SE	2840.199	8429.148	0.951984564	40	18	9	4	6	12	7	4	100	0	1	0	0
2	Manang	6	Salpodanda	12	140	1	0	0	0	0	0	4580	4,580.00	26	110	SE	2840.212	8429.157	0.860548648	82	10	1	1	3	1	0	2	100	1	1	1	0
2	Manang	6	Salpodanda	12	140	2	0	0	0	0	0	4580	4,580.00	26	110	SE	2840.212	8429.157	0.860548648	64	10	15	3	1	6	0	1	100	0	0	1	0
2	Manang	6	Salpodanda	12	140	3	0	0	0	0	0	4580	4,580.00	26	110	SE	2840.212	8429.157	0.860548648	72	10	10	2	2	2	0	2	100	1	0	1	0
2	Manang	6	Salpodanda	12	140	4	0	1	0	1	2	4580	4,580.00	26	110	SE	2840.212	8429.157	0.860548648	80	7	10	1	2	0	0	0	100	0	0	0	0
2	Manang	6	Salpodanda	12	141	1	0	0	0	1	1	4540	4,540.00	7	122	SE	2840.195	8429.141	0.901865116	5	3	7	2	3	80	0	0	100	0	1	1	0
2	Manang	6	Salpodanda	12	141	2	0	0	0	0	0	4540	4,540.00	7	122	SE	2840.195	8429.141	0.901865116	67	20	10	1	2	0	0	0	100	0	0	0	0
2	Manang	6	Salpodanda	12	141	3	0	0	0	0	0	4540	4,540.00	7	122	SE	2840.195	8429.141	0.901865116	55	15	15	2	3	10	0	0	100	0	1	0	0
2	Manang	6	Salpodanda	12	141	4	0	0	0	0	0	4540	4,540.00	7	122	SE	2840.195	8429.141	0.901865116	80	10	3	1	2	3	0	1	100	0	0	0	0
2	Manang	6	Salpodanda	12	142	1	0	0	0	1	1	4590	4,590.00	32	104	SE	2840.231	8429.152	0.805597385	55	20	5	1	7	10	0	2	100	0	2	2	0
2	Manang	6	Salpodanda	12	142	2	0	0	0	0	0	4590	4,590.00	32	104	SE	2840.231	8429.152	0.805597385	40	18	4	2	15	20	0	1	100	0	2	3	0
2	Manang	6	Salpodanda	12	142	3	0	0	0	0	0	4590	4,590.00	32	104	SE	2840.231	8429.152	0.805597385	55	15	4	2.5	3.5	18	0	2	100	0	2	1	0
2	Manang	6	Salpodanda	12	142	4	0	0	0	1	1	4590	4,590.00	32	104	SE	2840.231	8429.152	0.805597385	58	17	4.5	1.5	15	2	0	2	100	0	1	1	0
2	Manang	6	Salpodanda	12	143	1	0	0	0	1	1	4540	4,540.00	7	152	SE	2840.196	8429.134	0.922504006	78	10	6	2	4	0	0	0	100	0	1	0	0
2	Manang	6	Salpodanda	12	143	2	0	1	0	0	1	4540	4,540.00	7	152	SE	2840.196	8429.134	0.922504006	58	15	15	5	3	4	0	0	100	0	1	1	0
2	Manang	6	Salpodanda	12	143	3	0	0	0	0	0	4540	4,540.00	7	152	SE	2840.196	8429.134	0.922504006	66	10	6	2	6	0	0	10	100	1	1	0	0
2	Manang	6	Salpodanda	12	143	4	0	0	0	0	0	4540	4,540.00	7	152	SE	2840.196	8429.134	0.922504006	84	7	5	3	1	0	0	0	100	0	1	1	0
2	Manang	6	Salpodanda	12	144	1	0	0	0	0	0	4600	4,600.00	32	110	SE	2840.284	8429.166	0.831043271	50	19	4	2	4	20	0	1	100	1	0	2	0
2	Manang	6	Salpodanda	12	144	2	0	0	0	0	0	4600	4,600.00	32	110	SE	2840.284	8429.166	0.831043271	60	20	8	5.5	5	0	0	1.5	100	1	0	1	0
2	Manang	6	Salpodanda	12	144	3	0	0	0	2	2	4600	4,600.00	32	110	SE	2840.284	8429.166	0.831043271	55	22	10	9	3	0	0	1	100	0	0	0	0
2	Manang	6	Salpodanda	12	144	4	0	0	1	0	1	4600	4,600.00	32	110	SE	2840.284	8429.166	0.831043271	50	21	12	6	4	7	0	0	100	0	0	1	0
